# Supplementary material for: Environmental DNA analysis as an emerging non-destructive method for plant biodiversity monitoring: a review
Source: AoB Plants. 2022 Jul 2;14(4):plac031. doi: 10.1093/aobpla/plac031 (PMC9389569; doi:10.1093/aobpla/plac031)
Supplement: plac031_suppl_Supplementary_Data [file plac031_suppl_supplementary_data.xlsx]

## Sheet: PubMed_Timeline_Results_by_Year
Year	eDNA or related metabarcoding study	eDNA or related metabarcoding study on plants	Percentage of study eDNA study on plants compared to total study
2008	31	0	0
2009	63	2	3.1746
2010	66	2	3.0303
2011	77	4	5.19481
2012	85	12	14.1176
2013	116	14	12.069
2014	142	17	11.9718
2015	217	31	14.2857
2016	291	32	10.9966
2017	379	46	12.1372
2018	522	68	13.0268
2019	619	92	14.8627
2020	732	108	14.7541
2021	774	130	16.7959
Total	4114	558	13.5634
Search query for eDNA or related metabarcoding study : (((environmental DNA[Title/Abstract]) OR (eDNA[Title/Abstract])) OR (metabarcoding[Title/Abstract]))
Search query eDNA or related metabarcoding study on plants: (((environmental DNA[Title/Abstract]) OR (eDNA[Title/Abstract])) OR (metabarcoding[Title/Abstract])) AND (plants[Title/Abstract])

## Sheet: Total eDNA or related metabar
Publication Year	Title	Authors	Journal/Book	First Author	DOI	PMID	Citation
2008	DNA damage response and neuroprotection	Kruman II, Schwartz EI.	Front Biosci	Kruman II	10.2741/2862	17981730	Front Biosci. 2008 Jan 1;13:2504-15. doi: 10.2741/2862.
2008	Biodiversity, chemical diversity and drug discovery	Singh SB, Pelaez F.	Prog Drug Res	Singh SB	10.1007/978-3-7643-8117-2_4	18084915	Prog Drug Res. 2008;65:141, 143-74. doi: 10.1007/978-3-7643-8117-2_4.
2008	Uncultured archaea in deep marine subsurface sediments: have we caught them all?	Teske A, Sørensen KB.	ISME J	Teske A	10.1038/ismej.2007.90	18180743	ISME J. 2008 Jan;2(1):3-18. doi: 10.1038/ismej.2007.90. Epub 2007 Nov 8.
2008	An improved extraction protocol for metagenomic DNA from a soil of the Brazilian Atlantic Rainforest	Amorim JH, Macena TN, Lacerda GV Jr, Rezende RP, Dias JC, Brendel M, Cascardo JC.	Genet Mol Res	Amorim JH	10.4238/vol7-4gmr509	19065757	Genet Mol Res. 2008;7(4):1226-32. doi: 10.4238/vol7-4gmr509.
2008	An improved method for culturing Streptomyces sahachiroi: biosynthetic origin of the enol fragment of azinomycin B	Kelly GT, Sharma V, Watanabe CM.	Bioorg Chem	Kelly GT	10.1016/j.bioorg.2007.08.002	17904193	Bioorg Chem. 2008 Feb;36(1):4-15. doi: 10.1016/j.bioorg.2007.08.002. Epub 2007 Sep 27.
2008	Design and testing of 'genome-proxy' microarrays to profile marine microbial communities	Rich VI, Konstantinidis K, DeLong EF.	Environ Microbiol	Rich VI	10.1111/j.1462-2920.2007.01471.x	18028413	Environ Microbiol. 2008 Feb;10(2):506-21. doi: 10.1111/j.1462-2920.2007.01471.x. Epub 2007 Nov 19.
2008	Understanding the structural basis for substrate and inhibitor recognition in eukaryotic GH11 xylanases	Vardakou M, Dumon C, Murray JW, Christakopoulos P, Weiner DP, Juge N, Lewis RJ, Gilbert HJ, Flint JE.	J Mol Biol	Vardakou M	10.1016/j.jmb.2007.11.007	18078955	J Mol Biol. 2008 Feb 1;375(5):1293-305. doi: 10.1016/j.jmb.2007.11.007. Epub 2007 Nov 12.
2008	Novel members of glycoside hydrolase family 13 derived from environmental DNA	Labes A, Karlsson EN, Fridjonsson OH, Turner P, Hreggvidson GO, Kristjansson JK, Holst O, Schönheit P.	Appl Environ Microbiol	Labes A	10.1128/AEM.02102-07	18223106	Appl Environ Microbiol. 2008 Mar;74(6):1914-21. doi: 10.1128/AEM.02102-07. Epub 2008 Jan 25.
2008	Abundances and distributions of the dominant nifH phylotypes in the Northern Atlantic Ocean	Langlois RJ, Hümmer D, LaRoche J.	Appl Environ Microbiol	Langlois RJ	10.1128/AEM.01720-07	18245263	Appl Environ Microbiol. 2008 Mar;74(6):1922-31. doi: 10.1128/AEM.01720-07. Epub 2008 Feb 1.
2008	Edna Dell Weinel, champion of public health nursing--excerpts from an oral history. Interview by Irene Kalnins	Weinel ED.	Public Health Nurs	Weinel ED	10.1111/j.1525-1446.2008.00695.x	18294187	Public Health Nurs. 2008 Mar-Apr;25(2):194-9. doi: 10.1111/j.1525-1446.2008.00695.x.
2008	Retrieval of entire genes from environmental DNA by inverse PCR with pre-amplification of target genes using primers containing locked nucleic acids	Yamada K, Terahara T, Kurata S, Yokomaku T, Tsuneda S, Harayama S.	Environ Microbiol	Yamada K	10.1111/j.1462-2920.2007.01518.x	18093161	Environ Microbiol. 2008 Apr;10(4):978-87. doi: 10.1111/j.1462-2920.2007.01518.x. Epub 2007 Dec 17.
2008	Phylogenetic classification of short environmental DNA fragments	Krause L, Diaz NN, Goesmann A, Kelley S, Nattkemper TW, Rohwer F, Edwards RA, Stoye J.	Nucleic Acids Res	Krause L	10.1093/nar/gkn038	18285365	Nucleic Acids Res. 2008 Apr;36(7):2230-9. doi: 10.1093/nar/gkn038. Epub 2008 Feb 19.
2008	Improved group-specific PCR primers for denaturing gradient gel electrophoresis analysis of the genetic diversity of complex microbial communities	Mühling M, Woolven-Allen J, Murrell JC, Joint I.	ISME J	Mühling M	10.1038/ismej.2007.97	18340335	ISME J. 2008 Apr;2(4):379-92. doi: 10.1038/ismej.2007.97. Epub 2008 Mar 13.
2008	Bacterial diversity in the oxygen minimum zone of the eastern tropical South Pacific	Stevens H, Ulloa O.	Environ Microbiol	Stevens H	10.1111/j.1462-2920.2007.01539.x	18294206	Environ Microbiol. 2008 May;10(5):1244-59. doi: 10.1111/j.1462-2920.2007.01539.x. Epub 2008 Feb 18.
2008	Staphylococcus aureus CcpA affects biofilm formation	Seidl K, Goerke C, Wolz C, Mack D, Berger-Bächi B, Bischoff M.	Infect Immun	Seidl K	10.1128/IAI.00035-08	18347047	Infect Immun. 2008 May;76(5):2044-50. doi: 10.1128/IAI.00035-08. Epub 2008 Mar 17.
2008	Identification and diversity of putative aminoglycoside-biosynthetic aminotransferase genes from deep-sea environmental DNA	Aoki R, Nagaya A, Arakawa S, Kato C, Tamegai H.	Biosci Biotechnol Biochem	Aoki R	10.1271/bbb.80033	18460796	Biosci Biotechnol Biochem. 2008 May;72(5):1388-93. doi: 10.1271/bbb.80033. Epub 2008 May 7.
2008	Synthetic libraries of tyrosine-derived bacterial metabolites	Georgiades SN, Clardy J.	Bioorg Med Chem Lett	Georgiades SN	10.1016/j.bmcl.2007.10.058	17983747	Bioorg Med Chem Lett. 2008 May 15;18(10):3117-21. doi: 10.1016/j.bmcl.2007.10.058. Epub 2007 Oct 22.
2008	An enzyme-based E-DNA sensor for sequence-specific detection of femtomolar DNA targets	Liu G, Wan Y, Gau V, Zhang J, Wang L, Song S, Fan C.	J Am Chem Soc	Liu G	10.1021/ja800554t	18459781	J Am Chem Soc. 2008 May 28;130(21):6820-5. doi: 10.1021/ja800554t. Epub 2008 May 7.
2008	From bacterial genomics to metagenomics: concept, tools and recent advances	Sharma P, Kumari H, Kumar M, Verma M, Kumari K, Malhotra S, Khurana J, Lal R.	Indian J Microbiol	Sharma P	10.1007/s12088-008-0031-4	23100712	Indian J Microbiol. 2008 Jun;48(2):173-94. doi: 10.1007/s12088-008-0031-4. Epub 2008 Jul 27.
2008	Characterization of a gene conferring red fluorescence isolated from an environmental DNA library constructed from soil bacteria	Lan X, Sato K, Taguchi G, Zhou Z, Shimosaka M.	Biosci Biotechnol Biochem	Lan X	10.1271/bbb.80161	18603790	Biosci Biotechnol Biochem. 2008 Jul;72(7):1908-14. doi: 10.1271/bbb.80161. Epub 2008 Jul 7.
2008	Bacterial diversity characterization in petroleum samples from Brazilian reservoirs	de Oliveira VM, Sette LD, Simioni KC, Dos Santos Neto EV.	Braz J Microbiol	de Oliveira VM	10.1590/S1517-83822008000300007	24031244	Braz J Microbiol. 2008 Jul;39(3):445-52. doi: 10.1590/S1517-83822008000300007. Epub 2008 Sep 1.
2008	Prediction of air-to-blood partition coefficients of volatile organic compounds using genetic algorithm and artificial neural network	Konoz E, Golmohammadi H.	Anal Chim Acta	Konoz E	10.1016/j.aca.2008.04.065	18558108	Anal Chim Acta. 2008 Jul 7;619(2):157-64. doi: 10.1016/j.aca.2008.04.065. Epub 2008 May 13.
2008	Regulation of autolysis-dependent extracellular DNA release by Enterococcus faecalis extracellular proteases influences biofilm development	Thomas VC, Thurlow LR, Boyle D, Hancock LE.	J Bacteriol	Thomas VC	10.1128/JB.00314-08	18556793	J Bacteriol. 2008 Aug;190(16):5690-8. doi: 10.1128/JB.00314-08. Epub 2008 Jun 13.
2008	Species detection using environmental DNA from water samples	Ficetola GF, Miaud C, Pompanon F, Taberlet P.	Biol Lett	Ficetola GF	10.1098/rsbl.2008.0118	18400683	Biol Lett. 2008 Aug 23;4(4):423-5. doi: 10.1098/rsbl.2008.0118.
2008	High-resolution metagenomics targets specific functional types in complex microbial communities	Kalyuzhnaya MG, Lapidus A, Ivanova N, Copeland AC, McHardy AC, Szeto E, Salamov A, Grigoriev IV, Suciu D, Levine SR, Markowitz VM, Rigoutsos I, Tringe SG, Bruce DC, Richardson PM, Lidstrom ME, Chistoserdova L.	Nat Biotechnol	Kalyuzhnaya MG	10.1038/nbt.1488	18711340	Nat Biotechnol. 2008 Sep;26(9):1029-34. doi: 10.1038/nbt.1488.
2008	A comparison of methods for total community DNA preservation and extraction from various thermal environments	Mitchell KR, Takacs-Vesbach CD.	J Ind Microbiol Biotechnol	Mitchell KR	10.1007/s10295-008-0393-y	18633656	J Ind Microbiol Biotechnol. 2008 Oct;35(10):1139-47. doi: 10.1007/s10295-008-0393-y. Epub 2008 Jul 17.
2008	Recovery of diverse genes for class 1 integron-integrases from environmental DNA samples	Gillings MR, Krishnan S, Worden PJ, Hardwick SA.	FEMS Microbiol Lett	Gillings MR	10.1111/j.1574-6968.2008.01291.x	18680525	FEMS Microbiol Lett. 2008 Oct;287(1):56-62. doi: 10.1111/j.1574-6968.2008.01291.x. Epub 2008 Aug 1.
2008	Cloning and characterization of new glycopeptide gene clusters found in an environmental DNA megalibrary	Banik JJ, Brady SF.	Proc Natl Acad Sci U S A	Banik JJ	10.1073/pnas.0807564105	18987322	Proc Natl Acad Sci U S A. 2008 Nov 11;105(45):17273-7. doi: 10.1073/pnas.0807564105. Epub 2008 Nov 5.
2008	Changes in microbial community structure in the wake of Hurricanes Katrina and Rita	Amaral-Zettler LA, Rocca JD, Lamontagne MG, Dennett MR, Gast RJ.	Environ Sci Technol	Amaral-Zettler LA	10.1021/es801904z	19174873	Environ Sci Technol. 2008 Dec 15;42(24):9072-8. doi: 10.1021/es801904z.
2008	Fast phylogenetic DNA barcoding	Munch K, Boomsma W, Willerslev E, Nielsen R.	Philos Trans R Soc Lond B Biol Sci	Munch K	10.1098/rstb.2008.0169	18852104	Philos Trans R Soc Lond B Biol Sci. 2008 Dec 27;363(1512):3997-4002. doi: 10.1098/rstb.2008.0169.
2009	Isolation and characterization of novel cellulase genes from uncultured microorganisms in different environmental niches	Wang F, Li F, Chen G, Liu W.	Microbiol Res	Wang F	10.1016/j.micres.2008.12.002	19230636	Microbiol Res. 2009;164(6):650-7. doi: 10.1016/j.micres.2008.12.002. Epub 2009 Feb 20.
2009	Integron gene cassettes and degradation of compounds associated with industrial waste: the case of the Sydney tar ponds	Koenig JE, Sharp C, Dlutek M, Curtis B, Joss M, Boucher Y, Doolittle WF.	PLoS One	Koenig JE	10.1371/journal.pone.0005276	19390587	PLoS One. 2009;4(4):e5276. doi: 10.1371/journal.pone.0005276. Epub 2009 Apr 23.
2009	Pseudomonas aeruginosa PAO1 preferentially grows as aggregates in liquid batch cultures and disperses upon starvation	Schleheck D, Barraud N, Klebensberger J, Webb JS, McDougald D, Rice SA, Kjelleberg S.	PLoS One	Schleheck D	10.1371/journal.pone.0005513	19436737	PLoS One. 2009;4(5):e5513. doi: 10.1371/journal.pone.0005513. Epub 2009 May 13.
2009	An environmental DNA-derived type II polyketide biosynthetic pathway encodes the biosynthesis of the pentacyclic polyketide erdacin	King RW, Bauer JD, Brady SF.	Angew Chem Int Ed Engl	King RW	10.1002/anie.200901209	19621341	Angew Chem Int Ed Engl. 2009;48(34):6257-61. doi: 10.1002/anie.200901209.
2009	Identification and molecular modeling of a novel lipase from an Antarctic soil metagenomic library	Cieśliński H, Białkowskaa A, Tkaczuk K, Długołecka A, Kur J, Turkiewicz M.	Pol J Microbiol	Cieśliński H		19899611	Pol J Microbiol. 2009;58(3):199-204.
2009	Optimization of a reusable, DNA pseudoknot-based electrochemical sensor for sequence-specific DNA detection in blood serum	Cash KJ, Heeger AJ, Plaxco KW, Xiao Y.	Anal Chem	Cash KJ	10.1021/ac802011d	19093760	Anal Chem. 2009 Jan 15;81(2):656-61. doi: 10.1021/ac802011d.
2009	Natural products from environmental DNA hosted in Ralstonia metallidurans	Craig JW, Chang FY, Brady SF.	ACS Chem Biol	Craig JW	10.1021/cb8002754	19146479	ACS Chem Biol. 2009 Jan 16;4(1):23-8. doi: 10.1021/cb8002754.
2009	Improving the stability and sensing of electrochemical biosensors by employing trithiol-anchoring groups in a six-carbon self-assembled monolayer	Phares N, White RJ, Plaxco KW.	Anal Chem	Phares N	10.1021/ac8021983	19133790	Anal Chem. 2009 Feb 1;81(3):1095-100. doi: 10.1021/ac8021983.
2009	Distribution of the uncultured protist MAST-4 in the Indian Ocean, Drake Passage and Mediterranean Sea assessed by real-time quantitative PCR	Rodríguez-Martínez R, Labrenz M, del Campo J, Forn I, Jürgens K, Massana R.	Environ Microbiol	Rodríguez-Martínez R	10.1111/j.1462-2920.2008.01779.x	19196271	Environ Microbiol. 2009 Feb;11(2):397-408. doi: 10.1111/j.1462-2920.2008.01779.x.
2009	A useful strategy to construct DNA polymerases with different properties by using genetic resources from environmental DNA	Matsukawa H, Yamagami T, Kawarabayasi Y, Miyashita Y, Takahashi M, Ishino Y.	Genes Genet Syst	Matsukawa H	10.1266/ggs.84.3	19420796	Genes Genet Syst. 2009 Feb;84(1):3-13. doi: 10.1266/ggs.84.3.
2009	Electrochemical DNA biosensor based on the proximity-dependent surface hybridization assay	Zhang Y, Wang Y, Wang H, Jiang JH, Shen GL, Yu RQ, Li J.	Anal Chem	Zhang Y	10.1021/ac802512d	19173619	Anal Chem. 2009 Mar 1;81(5):1982-7. doi: 10.1021/ac802512d.
2009	Assembly and development of the Pseudomonas aeruginosa biofilm matrix	Ma L, Conover M, Lu H, Parsek MR, Bayles K, Wozniak DJ.	PLoS Pathog	Ma L	10.1371/journal.ppat.1000354	19325879	PLoS Pathog. 2009 Mar;5(3):e1000354. doi: 10.1371/journal.ppat.1000354. Epub 2009 Mar 27.
2009	Effects of probe length, probe geometry, and redox-tag placement on the performance of the electrochemical E-DNA sensor	Lubin AA, Hunt BV, White RJ, Plaxco KW.	Anal Chem	Lubin AA	10.1021/ac802317k	19215066	Anal Chem. 2009 Mar 15;81(6):2150-8. doi: 10.1021/ac802317k.
2009	Isolation and characterization of metalloproteases with a novel domain structure by construction and screening of metagenomic libraries	Waschkowitz T, Rockstroh S, Daniel R.	Appl Environ Microbiol	Waschkowitz T	10.1128/AEM.02136-08	19218412	Appl Environ Microbiol. 2009 Apr;75(8):2506-16. doi: 10.1128/AEM.02136-08. Epub 2009 Feb 13.
2009	[Histoplasmosis story from Tennessee, U.S.A. to Turkey]	Turhan V.	Mikrobiyol Bul	Turhan V		19621624	Mikrobiyol Bul. 2009 Apr;43(2):339-51.
2009	DNA as an adhesin: Bacillus cereus requires extracellular DNA to form biofilms	Vilain S, Pretorius JM, Theron J, Brözel VS.	Appl Environ Microbiol	Vilain S	10.1128/AEM.01317-08	19251901	Appl Environ Microbiol. 2009 May;75(9):2861-8. doi: 10.1128/AEM.01317-08. Epub 2009 Feb 27.
2009	Extracellular DNA and Type IV pili mediate surface attachment by Acidovorax temperans	Heijstra BD, Pichler FB, Liang Q, Blaza RG, Turner SJ.	Antonie Van Leeuwenhoek	Heijstra BD	10.1007/s10482-009-9320-0	19263234	Antonie Van Leeuwenhoek. 2009 May;95(4):343-9. doi: 10.1007/s10482-009-9320-0. Epub 2009 Mar 5.
2009	Phylogeny, taxonomy, and astounding genetic diversity of glissomonadida ord. nov., the dominant gliding zooflagellates in soil (Protozoa: Cercozoa)	Howe AT, Bass D, Vickerman K, Chao EE, Cavalier-Smith T.	Protist	Howe AT	10.1016/j.protis.2008.11.007	19324594	Protist. 2009 May;160(2):159-89. doi: 10.1016/j.protis.2008.11.007. Epub 2009 Mar 25.
2009	A fratricidal mechanism is responsible for eDNA release and contributes to biofilm development of Enterococcus faecalis	Thomas VC, Hiromasa Y, Harms N, Thurlow L, Tomich J, Hancock LE.	Mol Microbiol	Thomas VC	10.1111/j.1365-2958.2009.06703.x	19400795	Mol Microbiol. 2009 May;72(4):1022-36. doi: 10.1111/j.1365-2958.2009.06703.x. Epub 2009 Apr 21.
2009	Molecular phylogeny of ocelloid-bearing dinoflagellates (Warnowiaceae) as inferred from SSU and LSU rDNA sequences	Hoppenrath M, Bachvaroff TR, Handy SM, Delwiche CF, Leander BS.	BMC Evol Biol	Hoppenrath M	10.1186/1471-2148-9-116	19467154	BMC Evol Biol. 2009 May 25;9:116. doi: 10.1186/1471-2148-9-116.
2009	An investigation of KS-DFT electron densities used in atoms-in-molecules studies of energetic molecules	Yau AD, Byrd EF, Rice BM.	J Phys Chem A	Yau AD	10.1021/jp9010845	19361182	J Phys Chem A. 2009 May 28;113(21):6166-71. doi: 10.1021/jp9010845.
2009	Folding-based electrochemical DNA sensor fabricated on a gold-plated screen-printed carbon electrode	Yang W, Gerasimov JY, Lai RY.	Chem Commun (Camb)	Yang W	10.1039/b904550c	19436904	Chem Commun (Camb). 2009 May 28;(20):2902-4. doi: 10.1039/b904550c. Epub 2009 Apr 24.
2009	Actinorhodopsin genes discovered in diverse freshwater habitats and among cultivated freshwater Actinobacteria	Sharma AK, Sommerfeld K, Bullerjahn GS, Matteson AR, Wilhelm SW, Jezbera J, Brandt U, Doolittle WF, Hahn MW.	ISME J	Sharma AK	10.1038/ismej.2009.13	19242530	ISME J. 2009 Jun;3(6):726-37. doi: 10.1038/ismej.2009.13. Epub 2009 Feb 26.
2009	An rpoD-based PCR procedure for the identification of Pseudomonas species and for their detection in environmental samples	Mulet M, Bennasar A, Lalucat J, García-Valdés E.	Mol Cell Probes	Mulet M	10.1016/j.mcp.2009.02.001	19268522	Mol Cell Probes. 2009 Jun-Aug;23(3-4):140-7. doi: 10.1016/j.mcp.2009.02.001. Epub 2009 Mar 4.
2009	Hyphal content determines the compression strength of Candida albicans biofilms	Paramonova E, Krom BP, van der Mei HC, Busscher HJ, Sharma PK.	Microbiology (Reading)	Paramonova E	10.1099/mic.0.021568-0	19359323	Microbiology (Reading). 2009 Jun;155(Pt 6):1997-2003. doi: 10.1099/mic.0.021568-0. Epub 2009 Apr 9.
2009	Novel two-dimensional DNA gel electrophoresis mapping for characterizing complex bacterial communities in environmental samples	Liu GH, Harada T, Amemiya T, Itoh K.	J Biosci Bioeng	Liu GH	10.1016/j.jbiosc.2009.02.002	19447343	J Biosci Bioeng. 2009 Jun;107(6):646-51. doi: 10.1016/j.jbiosc.2009.02.002.
2009	Involvement of nucleotide excision and mismatch repair mechanisms in double strand break repair	Zhang Y, Rohde LH, Wu H.	Curr Genomics	Zhang Y	10.2174/138920209788488544	19949546	Curr Genomics. 2009 Jun;10(4):250-8. doi: 10.2174/138920209788488544.
2009	Functional annotation of two new carboxypeptidases from the amidohydrolase superfamily of enzymes	Xiang DF, Xu C, Kumaran D, Brown AC, Sauder JM, Burley SK, Swaminathan S, Raushel FM.	Biochemistry	Xiang DF	10.1021/bi900453u	19358546	Biochemistry. 2009 Jun 2;48(21):4567-76. doi: 10.1021/bi900453u.
2009	Modulation of eDNA release and degradation affects Staphylococcus aureus biofilm maturation	Mann EE, Rice KC, Boles BR, Endres JL, Ranjit D, Chandramohan L, Tsang LH, Smeltzer MS, Horswill AR, Bayles KW.	PLoS One	Mann EE	10.1371/journal.pone.0005822	19513119	PLoS One. 2009 Jun 9;4(6):e5822. doi: 10.1371/journal.pone.0005822.
2009	Impact of silver nanoparticle contamination on the genetic diversity of natural bacterial assemblages in estuarine sediments	Bradford A, Handy RD, Readman JW, Atfield A, Mühling M.	Environ Sci Technol	Bradford A	10.1021/es9001949	19603673	Environ Sci Technol. 2009 Jun 15;43(12):4530-6. doi: 10.1021/es9001949.
2009	The ITS region as a target for characterization of fungal communities using emerging sequencing technologies	Nilsson RH, Ryberg M, Abarenkov K, Sjökvist E, Kristiansson E.	FEMS Microbiol Lett	Nilsson RH	10.1111/j.1574-6968.2009.01618.x	19459974	FEMS Microbiol Lett. 2009 Jul;296(1):97-101. doi: 10.1111/j.1574-6968.2009.01618.x. Epub 2009 May 1.
2009	Temporal variation of Synechococcus clades at a coastal Pacific Ocean monitoring site	Tai V, Palenik B.	ISME J	Tai V	10.1038/ismej.2009.35	19360028	ISME J. 2009 Aug;3(8):903-15. doi: 10.1038/ismej.2009.35. Epub 2009 Apr 9.
2009	The Staphylococcus aureus LytSR two-component regulatory system affects biofilm formation	Sharma-Kuinkel BK, Mann EE, Ahn JS, Kuechenmeister LJ, Dunman PM, Bayles KW.	J Bacteriol	Sharma-Kuinkel BK	10.1128/JB.00348-09	19502411	J Bacteriol. 2009 Aug;191(15):4767-75. doi: 10.1128/JB.00348-09. Epub 2009 Jun 5.
2009	Evaluation of different methods for extracting extracellular DNA from the biofilm matrix	Wu J, Xi C.	Appl Environ Microbiol	Wu J	10.1128/AEM.00400-09	19561191	Appl Environ Microbiol. 2009 Aug;75(16):5390-5. doi: 10.1128/AEM.00400-09. Epub 2009 Jun 26.
2009	Folding-based electrochemical DNA sensor fabricated by "click" chemistry	Cañete SJ, Yang W, Lai RY.	Chem Commun (Camb)	Cañete SJ	10.1039/b911273a	19652797	Chem Commun (Camb). 2009 Aug 28;(32):4835-7. doi: 10.1039/b911273a. Epub 2009 Jul 13.
2009	Analysis of relationship between microbial and methanogenic biomass in methane fermentation	Kubota K, Ozaki Y, Matsumiya Y, Kubo M.	Appl Biochem Biotechnol	Kubota K	10.1007/s12010-008-8477-8	19089645	Appl Biochem Biotechnol. 2009 Sep;158(3):493-501. doi: 10.1007/s12010-008-8477-8. Epub 2008 Dec 17.
2009	Surface chemistry effects on the performance of an electrochemical DNA sensor	Ricci F, Zari N, Caprio F, Recine S, Amine A, Moscone D, Palleschi G, Plaxco KW.	Bioelectrochemistry	Ricci F	10.1016/j.bioelechem.2009.03.007	19362061	Bioelectrochemistry. 2009 Sep;76(1-2):208-13. doi: 10.1016/j.bioelechem.2009.03.007. Epub 2009 Mar 20.
2009	Contribution of autolysin and Sortase a during Enterococcus faecalis DNA-dependent biofilm development	Guiton PS, Hung CS, Kline KA, Roth R, Kau AL, Hayes E, Heuser J, Dodson KW, Caparon MG, Hultgren SJ.	Infect Immun	Guiton PS	10.1128/IAI.00219-09	19528211	Infect Immun. 2009 Sep;77(9):3626-38. doi: 10.1128/IAI.00219-09. Epub 2009 Jun 15.
2009	A generally applicable assay for the quantification of inhibitory effects on PCR	Schneider S, Enkerli J, Widmer F.	J Microbiol Methods	Schneider S	10.1016/j.mimet.2009.06.010	19540882	J Microbiol Methods. 2009 Sep;78(3):351-3. doi: 10.1016/j.mimet.2009.06.010. Epub 2009 Jun 21.
2009	Archaea in the Gulf of Aqaba	Ionescu D, Penno S, Haimovich M, Rihtman B, Goodwin A, Schwartz D, Hazanov L, Chernihovsky M, Post AF, Oren A.	FEMS Microbiol Ecol	Ionescu D	10.1111/j.1574-6941.2009.00721.x	19583788	FEMS Microbiol Ecol. 2009 Sep;69(3):425-38. doi: 10.1111/j.1574-6941.2009.00721.x. Epub 2009 Jul 4.
2009	Discovery of [NiFe] hydrogenase genes in metagenomic DNA: cloning and heterologous expression in Thiocapsa roseopersicina	Maróti G, Tong Y, Yooseph S, Baden-Tillson H, Smith HO, Kovács KL, Frazier M, Venter JC, Xu Q.	Appl Environ Microbiol	Maróti G	10.1128/AEM.00580-09	19633107	Appl Environ Microbiol. 2009 Sep;75(18):5821-30. doi: 10.1128/AEM.00580-09. Epub 2009 Jul 24.
2009	New concepts and new weapons in implant infections	Arciola CR.	Int J Artif Organs	Arciola CR	10.1177/039139880903200901	19856268	Int J Artif Organs. 2009 Sep;32(9):533-6. doi: 10.1177/039139880903200901.
2009	Photosystem I gene cassettes are present in marine virus genomes	Sharon I, Alperovitch A, Rohwer F, Haynes M, Glaser F, Atamna-Ismaeel N, Pinter RY, Partensky F, Koonin EV, Wolf YI, Nelson N, Béjà O.	Nature	Sharon I	10.1038/nature08284	19710652	Nature. 2009 Sep 10;461(7261):258-262. doi: 10.1038/nature08284. Epub 2009 Aug 26.
2009	New insights into the diversity of marine picoeukaryotes	Not F, del Campo J, Balagué V, de Vargas C, Massana R.	PLoS One	Not F	10.1371/journal.pone.0007143	19787059	PLoS One. 2009 Sep 29;4(9):e7143. doi: 10.1371/journal.pone.0007143.
2009	i-Motif quadruplex DNA-based biosensor for distinguishing single- and multiwalled carbon nanotubes	Peng Y, Wang X, Xiao Y, Feng L, Zhao C, Ren J, Qu X.	J Am Chem Soc	Peng Y	10.1021/ja9051763	19736925	J Am Chem Soc. 2009 Sep 30;131(38):13813-8. doi: 10.1021/ja9051763.
2009	Characterization of hydrogen peroxide-induced DNA release by Streptococcus sanguinis and Streptococcus gordonii	Kreth J, Vu H, Zhang Y, Herzberg MC.	J Bacteriol	Kreth J	10.1128/JB.00906-09	19684131	J Bacteriol. 2009 Oct;191(20):6281-91. doi: 10.1128/JB.00906-09. Epub 2009 Aug 14.
2009	An MTA phosphorylase gene discovered in the metagenomic library derived from Antarctic top soil during screening for lipolytic active clones confers strong pink fluorescence in the presence of rhodamine B	Cieśliński H, Długołecka A, Kur J, Turkiewicz M.	FEMS Microbiol Lett	Cieśliński H	10.1111/j.1574-6968.2009.01756.x	19732148	FEMS Microbiol Lett. 2009 Oct;299(2):232-40. doi: 10.1111/j.1574-6968.2009.01756.x. Epub 2009 Aug 11.
2009	Rapid isolation of novel FK506 binding proteins from multiple organisms using gDNA and cDNA T7 phage display	Piggott AM, Kriegel AM, Willows RD, Karuso P.	Bioorg Med Chem	Piggott AM	10.1016/j.bmc.2009.08.039	19740670	Bioorg Med Chem. 2009 Oct 1;17(19):6841-50. doi: 10.1016/j.bmc.2009.08.039. Epub 2009 Aug 21.
2009	PHYLOGENY OF FOUR DINOPHYSIACEAN GENERA (DINOPHYCEAE, DINOPHYSIALES) BASED ON rDNA SEQUENCES FROM SINGLE CELLS AND ENVIRONMENTAL SAMPLES(1)	Handy SM, Bachvaroff TR, Timme RE, Wayne Coats D, Kim S, Delwiche CF.	J Phycol	Handy SM	10.1111/j.1529-8817.2009.00738.x	27032361	J Phycol. 2009 Oct;45(5):1163-74. doi: 10.1111/j.1529-8817.2009.00738.x. Epub 2009 Sep 10.
2009	Novel genes retrieved from environmental DNA by polymerase chain reaction: current genome-walking techniques for future metagenome applications	Kotik M.	J Biotechnol	Kotik M	10.1016/j.jbiotec.2009.08.013	19712711	J Biotechnol. 2009 Oct 26;144(2):75-82. doi: 10.1016/j.jbiotec.2009.08.013. Epub 2009 Aug 25.
2009	Evidence that chytrids dominate fungal communities in high-elevation soils	Freeman KR, Martin AP, Karki D, Lynch RC, Mitter MS, Meyer AF, Longcore JE, Simmons DR, Schmidt SK.	Proc Natl Acad Sci U S A	Freeman KR	10.1073/pnas.0907303106	19826082	Proc Natl Acad Sci U S A. 2009 Oct 27;106(43):18315-20. doi: 10.1073/pnas.0907303106. Epub 2009 Oct 13.
2009	Phylogeny and classification of Cercomonadida (Protozoa, Cercozoa): Cercomonas, Eocercomonas, Paracercomonas, and Cavernomonas gen. nov	Bass D, Howe AT, Mylnikov AP, Vickerman K, Chao EE, Edwards Smallbone J, Snell J, Cabral C Jr, Cavalier-Smith T.	Protist	Bass D	10.1016/j.protis.2009.01.004	19589724	Protist. 2009 Nov;160(4):483-521. doi: 10.1016/j.protis.2009.01.004. Epub 2009 Jul 8.
2009	Phylogenetic screening of a bacterial, metagenomic library using homing endonuclease restriction and marker insertion	Yung PY, Burke C, Lewis M, Egan S, Kjelleberg S, Thomas T.	Nucleic Acids Res	Yung PY	10.1093/nar/gkp746	19767618	Nucleic Acids Res. 2009 Nov;37(21):e144. doi: 10.1093/nar/gkp746.
2009	Accurate quantification of microorganisms in PCR-inhibiting environmental DNA extracts by a novel internal amplification control approach using Biotrove OpenArrays	van Doorn R, Klerks MM, van Gent-Pelzer MP, Speksnijder AG, Kowalchuk GA, Schoen CD.	Appl Environ Microbiol	van Doorn R	10.1128/AEM.00796-09	19801486	Appl Environ Microbiol. 2009 Nov;75(22):7253-60. doi: 10.1128/AEM.00796-09. Epub 2009 Oct 2.
2009	Comparing the properties of electrochemical-based DNA sensors employing different redox tags	Kang D, Zuo X, Yang R, Xia F, Plaxco KW, White RJ.	Anal Chem	Kang D	10.1021/ac901811n	19810694	Anal Chem. 2009 Nov 1;81(21):9109-13. doi: 10.1021/ac901811n.
2009	EDNA: a framework for plugin-based applications applied to X-ray experiment online data analysis	Incardona MF, Bourenkov GP, Levik K, Pieritz RA, Popov AN, Svensson O.	J Synchrotron Radiat	Incardona MF	10.1107/S0909049509036681	19844027	J Synchrotron Radiat. 2009 Nov;16(Pt 6):872-9. doi: 10.1107/S0909049509036681. Epub 2009 Oct 7.
2009	BchY-based degenerate primers target all types of anoxygenic photosynthetic bacteria in a single PCR	Yutin N, Suzuki MT, Rosenberg M, Rotem D, Madigan MT, Süling J, Imhoff JF, Béjà O.	Appl Environ Microbiol	Yutin N	10.1128/AEM.01014-09	19801482	Appl Environ Microbiol. 2009 Dec;75(23):7556-9. doi: 10.1128/AEM.01014-09. Epub 2009 Oct 2.
2009	Exceptional structured noncoding RNAs revealed by bacterial metagenome analysis	Weinberg Z, Perreault J, Meyer MM, Breaker RR.	Nature	Weinberg Z	10.1038/nature08586	19956260	Nature. 2009 Dec 3;462(7273):656-9. doi: 10.1038/nature08586.
2009	Environmental DNA sequencing primers for eutardigrades and bdelloid rotifers	Robeson MS 2nd, Costello EK, Freeman KR, Whiting J, Adams B, Martin AP, Schmidt SK.	BMC Ecol	Robeson MS 2nd	10.1186/1472-6785-9-25	20003362	BMC Ecol. 2009 Dec 11;9:25. doi: 10.1186/1472-6785-9-25.
2010	Integrase defective, nonintegrating lentiviral vectors	Michelini Z, Negri D, Cara A.	Methods Mol Biol	Michelini Z	10.1007/978-1-60761-533-0_6	20225038	Methods Mol Biol. 2010;614:101-10. doi: 10.1007/978-1-60761-533-0_6.
2010	Genes encoding carbocycle-forming enzymes involved in aminoglycoside biosynthesis in deep-sea environmental DNA	Tamegai H, Kanda Y, Kato C.	Biosci Biotechnol Biochem	Tamegai H	10.1271/bbb.90901	20460694	Biosci Biotechnol Biochem. 2010;74(5):1102-5. doi: 10.1271/bbb.90901. Epub 2010 May 7.
2010	Cloning of a novel dehalogenase from environmental DNA	Kimoto H, Suye S, Makishima H, Arai J, Yamaguchi S, Fujii Y, Yoshioka T, Taketo A.	Biosci Biotechnol Biochem	Kimoto H	10.1271/bbb.100027	20530887	Biosci Biotechnol Biochem. 2010;74(6):1290-2. doi: 10.1271/bbb.100027. Epub 2010 Jun 7.
2010	Molecular methods to study complex microbial communities	Vieites JM, Guazzaroni ME, Beloqui A, Golyshin PN, Ferrer M.	Methods Mol Biol	Vieites JM	10.1007/978-1-60761-823-2_1	20830553	Methods Mol Biol. 2010;668:1-37. doi: 10.1007/978-1-60761-823-2_1.
2010	Construction of small-insert and large-insert metagenomic libraries	Simon C, Daniel R.	Methods Mol Biol	Simon C	10.1007/978-1-60761-823-2_2	20830554	Methods Mol Biol. 2010;668:39-50. doi: 10.1007/978-1-60761-823-2_2.
2010	Novel tools for the functional expression of metagenomic DNA	Troeschel SC, Drepper T, Leggewie C, Streit WR, Jaeger KE.	Methods Mol Biol	Troeschel SC	10.1007/978-1-60761-823-2_8	20830560	Methods Mol Biol. 2010;668:117-39. doi: 10.1007/978-1-60761-823-2_8.
2010	Retrieval of full-length functional genes using subtractive hybridization magnetic bead capture	Meiring T, Mulako I, Tuffin MI, Meyer Q, Cowan DA.	Methods Mol Biol	Meiring T	10.1007/978-1-60761-823-2_20	20830572	Methods Mol Biol. 2010;668:287-97. doi: 10.1007/978-1-60761-823-2_20.
2010	"Never tear the linnet from the leaf": the feminist intertextuality of Edna O'Brien's "Down by the River"	Dougherty JE.	Frontiers (Boulder)	Dougherty JE		21132931	Frontiers (Boulder). 2010;31(3):77-102.
2010	Development of a cultivation-independent approach for the study of genetic diversity of Sinorhizobium meliloti populations	Trabelsi D, Pini F, Bazzicalupo M, Biondi EG, Aouani ME, Mengoni A.	Mol Ecol Resour	Trabelsi D	10.1111/j.1755-0998.2009.02697.x	21565004	Mol Ecol Resour. 2010 Jan;10(1):170-2. doi: 10.1111/j.1755-0998.2009.02697.x. Epub 2009 Apr 7.
2010	Comprehensive detection of phototrophic sulfur bacteria using PCR primers that target reverse dissimilatory sulfite reductase gene	Mori Y, Purdy KJ, Oakley BB, Kondo R.	Microbes Environ	Mori Y	10.1264/jsme2.me10109	21576872	Microbes Environ. 2010;25(3):190-6. doi: 10.1264/jsme2.me10109.
2010	Expanding small-molecule functional metagenomics through parallel screening of broad-host-range cosmid environmental DNA libraries in diverse proteobacteria	Craig JW, Chang FY, Kim JH, Obiajulu SC, Brady SF.	Appl Environ Microbiol	Craig JW	10.1128/AEM.02169-09	20081001	Appl Environ Microbiol. 2010 Mar;76(5):1633-41. doi: 10.1128/AEM.02169-09. Epub 2010 Jan 15.
2010	A dual role of extracellular DNA during biofilm formation of Neisseria meningitidis	Lappann M, Claus H, van Alen T, Harmsen M, Elias J, Molin S, Vogel U.	Mol Microbiol	Lappann M	10.1111/j.1365-2958.2010.07054.x	20180907	Mol Microbiol. 2010 Mar;75(6):1355-71. doi: 10.1111/j.1365-2958.2010.07054.x. Epub 2010 Feb 17.
2010	Multiple marker parallel tag environmental DNA sequencing reveals a highly complex eukaryotic community in marine anoxic water	Stoeck T, Bass D, Nebel M, Christen R, Jones MD, Breiner HW, Richards TA.	Mol Ecol	Stoeck T	10.1111/j.1365-294X.2009.04480.x	20331767	Mol Ecol. 2010 Mar;19 Suppl 1:21-31. doi: 10.1111/j.1365-294X.2009.04480.x.
2010	Genome structure of bdelloid rotifers: shaped by asexuality or desiccation?	Gladyshev EA, Arkhipova IR.	J Hered	Gladyshev EA	10.1093/jhered/esq008	20421328	J Hered. 2010 Mar-Apr;101 Suppl 1:S85-93. doi: 10.1093/jhered/esq008.
2010	Lasting impressions: Aunt Edna, Bessie, Judy, and Rosemary	Singleton KA.	Medsurg Nurs	Singleton KA		20476514	Medsurg Nurs. 2010 Mar-Apr;19(2):75, 83.
2010	Role of extracellular DNA during biofilm formation by Listeria monocytogenes	Harmsen M, Lappann M, Knøchel S, Molin S.	Appl Environ Microbiol	Harmsen M	10.1128/AEM.02361-09	20139319	Appl Environ Microbiol. 2010 Apr;76(7):2271-9. doi: 10.1128/AEM.02361-09. Epub 2010 Feb 5.
2010	Metagenomic sequencing of an in vitro-simulated microbial community	Morgan JL, Darling AE, Eisen JA.	PLoS One	Morgan JL	10.1371/journal.pone.0010209	20419134	PLoS One. 2010 Apr 16;5(4):e10209. doi: 10.1371/journal.pone.0010209.
2010	Presence of extracellular DNA in the Candida albicans biofilm matrix and its contribution to biofilms	Martins M, Uppuluri P, Thomas DP, Cleary IA, Henriques M, Lopez-Ribot JL, Oliveira R.	Mycopathologia	Martins M	10.1007/s11046-009-9264-y	20012895	Mycopathologia. 2010 May;169(5):323-31. doi: 10.1007/s11046-009-9264-y. Epub 2009 Dec 13.
2010	Role of extracellular DNA in initial bacterial adhesion and surface aggregation	Das T, Sharma PK, Busscher HJ, van der Mei HC, Krom BP.	Appl Environ Microbiol	Das T	10.1128/AEM.03119-09	20363802	Appl Environ Microbiol. 2010 May;76(10):3405-8. doi: 10.1128/AEM.03119-09. Epub 2010 Apr 2.
2010	Utahmycins a and B, azaquinones produced by an environmental DNA clone	Bauer JD, King RW, Brady SF.	J Nat Prod	Bauer JD	10.1021/np900786s	20387794	J Nat Prod. 2010 May 28;73(5):976-9. doi: 10.1021/np900786s.
2010	Tyrosine Phosphatase TpbA of Pseudomonas aeruginosa Controls Extracellular DNA via Cyclic Diguanylic Acid Concentrations	Ueda A, Wood TK.	Environ Microbiol	Ueda A	10.1111/j.1758-2229.2010.00171.x	21552365	Environ Microbiol. 2010 Jun;2(3):449-55. doi: 10.1111/j.1758-2229.2010.00171.x.
2010	Tyrosine phosphatase TpbA of Pseudomonas aeruginosa controls extracellular DNA via cyclic diguanylic acid concentrations	Ueda A, Wood TK.	Environ Microbiol Rep	Ueda A	10.1111/j.1758-2229.2010.00171.x	23766119	Environ Microbiol Rep. 2010 Jun;2(3):449-55. doi: 10.1111/j.1758-2229.2010.00171.x.
2010	Ironing out the wrinkles in the rare biosphere through improved OTU clustering	Huse SM, Welch DM, Morrison HG, Sogin ML.	Environ Microbiol	Huse SM	10.1111/j.1462-2920.2010.02193.x	20236171	Environ Microbiol. 2010 Jul;12(7):1889-98. doi: 10.1111/j.1462-2920.2010.02193.x. Epub 2010 Mar 11.
2010	Direct and efficient cloning of full-length genes from environmental DNA by RT-qPCR and modified TAIL-PCR	Huang H, Wang G, Zhao Y, Shi P, Luo H, Yao B.	Appl Microbiol Biotechnol	Huang H	10.1007/s00253-010-2613-4	20422177	Appl Microbiol Biotechnol. 2010 Jul;87(3):1141-9. doi: 10.1007/s00253-010-2613-4. Epub 2010 Apr 27.
2010	Enzymatic method for extracting extracellular DNA in biofilm matrix	Wu J, Xi C.	Cold Spring Harb Protoc	Wu J	10.1101/pdb.prot5456	20647360	Cold Spring Harb Protoc. 2010 Jul 1;2010(7):pdb.prot5456. doi: 10.1101/pdb.prot5456.
2010	ITS as an environmental DNA barcode for fungi: an in silico approach reveals potential PCR biases	Bellemain E, Carlsen T, Brochmann C, Coissac E, Taberlet P, Kauserud H.	BMC Microbiol	Bellemain E	10.1186/1471-2180-10-189	20618939	BMC Microbiol. 2010 Jul 9;10:189. doi: 10.1186/1471-2180-10-189.
2010	An SSU rDNA barcoding approach to the diversity of marine interstitial cercozoans, including descriptions of four novel genera and nine novel species	Chantangsi C, Leander BS.	Int J Syst Evol Microbiol	Chantangsi C	10.1099/ijs.0.013888-0	19749031	Int J Syst Evol Microbiol. 2010 Aug;60(Pt 8):1962-1977. doi: 10.1099/ijs.0.013888-0. Epub 2009 Sep 11.
2010	Transfer of antibiotic resistance by transformation with eDNA within oral biofilms	Hannan S, Ready D, Jasni AS, Rogers M, Pratten J, Roberts AP.	FEMS Immunol Med Microbiol	Hannan S	10.1111/j.1574-695X.2010.00661.x	20337719	FEMS Immunol Med Microbiol. 2010 Aug;59(3):345-9. doi: 10.1111/j.1574-695X.2010.00661.x. Epub 2010 Feb 17.
2010	Flotation as a tool for indirect DNA extraction from soil	Parachin NS, Schelin J, Norling B, Rådström P, Gorwa-Grauslund MF.	Appl Microbiol Biotechnol	Parachin NS	10.1007/s00253-010-2691-3	20532881	Appl Microbiol Biotechnol. 2010 Aug;87(5):1927-33. doi: 10.1007/s00253-010-2691-3. Epub 2010 Jun 9.
2010	Cell dispersal in biofilms: an extracellular DNA masks nature's strongest glue	Kirkpatrick CL, Viollier PH.	Mol Microbiol	Kirkpatrick CL	10.1111/j.1365-2958.2010.07268.x	20572936	Mol Microbiol. 2010 Aug;77(4):801-4. doi: 10.1111/j.1365-2958.2010.07268.x. Epub 2010 Jun 21.
2010	A bacterial extracellular DNA inhibits settling of motile progeny cells within a biofilm	Berne C, Kysela DT, Brun YV.	Mol Microbiol	Berne C	10.1111/j.1365-2958.2010.07267.x	20598083	Mol Microbiol. 2010 Aug;77(4):815-29. doi: 10.1111/j.1365-2958.2010.07267.x. Epub 2010 Jun 28.
2010	MLTreeMap--accurate Maximum Likelihood placement of environmental DNA sequences into taxonomic and functional reference phylogenies	Stark M, Berger SA, Stamatakis A, von Mering C.	BMC Genomics	Stark M	10.1186/1471-2164-11-461	20687950	BMC Genomics. 2010 Aug 5;11:461. doi: 10.1186/1471-2164-11-461.
2010	Functional identification and structure determination of two novel prolidases from cog1228 in the amidohydrolase superfamily	Xiang DF, Patskovsky Y, Xu C, Fedorov AA, Fedorov EV, Sisco AA, Sauder JM, Burley SK, Almo SC, Raushel FM.	Biochemistry	Xiang DF	10.1021/bi100897u	20604542	Biochemistry. 2010 Aug 10;49(31):6791-803. doi: 10.1021/bi100897u.
2010	Beta toxin catalyzes formation of nucleoprotein matrix in staphylococcal biofilms	Huseby MJ, Kruse AC, Digre J, Kohler PL, Vocke JA, Mann EE, Bayles KW, Bohach GA, Schlievert PM, Ohlendorf DH, Earhart CA.	Proc Natl Acad Sci U S A	Huseby MJ	10.1073/pnas.0911032107	20660751	Proc Natl Acad Sci U S A. 2010 Aug 10;107(32):14407-12. doi: 10.1073/pnas.0911032107. Epub 2010 Jul 26.
2010	Co-assortment in integron-associated gene cassette assemblages in environmental DNA samples	Michael CA, Andrew NR.	BMC Genet	Michael CA	10.1186/1471-2156-11-75	20698953	BMC Genet. 2010 Aug 10;11:75. doi: 10.1186/1471-2156-11-75.
2010	Cloning of the RNase H genes from a metagenomic DNA library: identification of a new type 1 RNase H without a typical active-site motif	Kanaya E, Sakabe T, Nguyen NT, Koikeda S, Koga Y, Takano K, Kanaya S.	J Appl Microbiol	Kanaya E	10.1111/j.1365-2672.2010.04724.x	20408915	J Appl Microbiol. 2010 Sep;109(3):974-83. doi: 10.1111/j.1365-2672.2010.04724.x.
2010	Cloning large natural product gene clusters from the environment: piecing environmental DNA gene clusters back together with TAR	Kim JH, Feng Z, Bauer JD, Kallifidas D, Calle PY, Brady SF.	Biopolymers	Kim JH	10.1002/bip.21450	20577994	Biopolymers. 2010 Sep;93(9):833-44. doi: 10.1002/bip.21450.
2010	High-resolution in situ genotyping of Legionella pneumophila populations in drinking water by multiple-locus variable-number tandem-repeat analysis using environmental DNA	Kahlisch L, Henne K, Draheim J, Brettar I, Höfle MG.	Appl Environ Microbiol	Kahlisch L	10.1128/AEM.00416-10	20656879	Appl Environ Microbiol. 2010 Sep;76(18):6186-95. doi: 10.1128/AEM.00416-10. Epub 2010 Jul 23.
2010	Fluostatins produced by the heterologous expression of a TAR reassembled environmental DNA derived type II PKS gene cluster	Feng Z, Kim JH, Brady SF.	J Am Chem Soc	Feng Z	10.1021/ja104550p	20690632	J Am Chem Soc. 2010 Sep 1;132(34):11902-3. doi: 10.1021/ja104550p.
2010	eDNA limits biofilm attachment	Jermy A.	Nat Rev Microbiol	Jermy A	10.1038/nrmicro2424	20737663	Nat Rev Microbiol. 2010 Sep;8(9):612. doi: 10.1038/nrmicro2424.
2010	Host defense against implant infection: the ambivalent role of phagocytosis	Arciola CR.	Int J Artif Organs	Arciola CR	10.1177/039139881003300901	20963722	Int J Artif Organs. 2010 Sep;33(9):565-7. doi: 10.1177/039139881003300901.
2010	A Clustering Optimization Strategy for Molecular Taxonomy Applied to Planktonic Foraminifera SSU rDNA	Göker M, Grimm GW, Auch AF, Aurahs R, Kučera M.	Evol Bioinform Online	Göker M	10.4137/ebo.s5504	21037964	Evol Bioinform Online. 2010 Sep 9;6:97-112. doi: 10.4137/ebo.s5504.
2010	Sensitive DNA-based electrochemical strategy for trace bleomycin detection	Yin BC, Wu D, Ye BC.	Anal Chem	Yin BC	10.1021/ac101761q	20815350	Anal Chem. 2010 Oct 1;82(19):8272-7. doi: 10.1021/ac101761q.
2010	Biodiversity of Archaea and floral of two inland saltern ecosystems in the Alto Vinalopó Valley, Spain	Zafrilla B, Martínez-Espinosa RM, Alonso MA, Bonete MJ.	Saline Syst	Zafrilla B	10.1186/1746-1448-6-10	20942947	Saline Syst. 2010 Oct 13;6:10. doi: 10.1186/1746-1448-6-10.
2010	dATP/ATP, a multifunctional nucleotide, stimulates bacterial cell lysis, extracellular DNA release and biofilm development	Xi C, Wu J.	PLoS One	Xi C	10.1371/journal.pone.0013355	20976227	PLoS One. 2010 Oct 14;5(10):e13355. doi: 10.1371/journal.pone.0013355.
2010	Global regulator H-NS and lipoprotein NlpI influence production of extracellular DNA in Escherichia coli	Sanchez-Torres V, Maeda T, Wood TK.	Biochem Biophys Res Commun	Sanchez-Torres V	10.1016/j.bbrc.2010.09.026	20833130	Biochem Biophys Res Commun. 2010 Oct 15;401(2):197-202. doi: 10.1016/j.bbrc.2010.09.026. Epub 2010 Sep 15.
2010	Molecular systematics of marine gregarines (Apicomplexa) from North-eastern Pacific polychaetes and nemerteans, with descriptions of three novel species: Lecudina phyllochaetopteri sp. nov., Difficilina tubulani sp. nov. and Difficilina paranemertis sp. nov	Rueckert S, Chantangsi C, Leander BS.	Int J Syst Evol Microbiol	Rueckert S	10.1099/ijs.0.016436-0	20008106	Int J Syst Evol Microbiol. 2010 Nov;60(Pt 11):2681-2690. doi: 10.1099/ijs.0.016436-0. Epub 2009 Dec 11.
2010	Mangrove microniches determine the structural and functional diversity of enriched petroleum hydrocarbon-degrading consortia	Gomes NC, Flocco CG, Costa R, Junca H, Vilchez R, Pieper DH, Krögerrecklenfort E, Paranhos R, Mendonça-Hagler LC, Smalla K.	FEMS Microbiol Ecol	Gomes NC	10.1111/j.1574-6941.2010.00962.x	20812953	FEMS Microbiol Ecol. 2010 Nov;74(2):276-90. doi: 10.1111/j.1574-6941.2010.00962.x. Epub 2010 Aug 31.
2010	TOL plasmid carriage enhances biofilm formation and increases extracellular DNA content in Pseudomonas putida KT2440	D'Alvise PW, Sjøholm OR, Yankelevich T, Jin Y, Wuertz S, Smets BF.	FEMS Microbiol Lett	D'Alvise PW	10.1111/j.1574-6968.2010.02105.x	20846143	FEMS Microbiol Lett. 2010 Nov;312(1):84-92. doi: 10.1111/j.1574-6968.2010.02105.x. Epub 2010 Sep 15.
2010	Clustering metagenomic sequences with interpolated Markov models	Kelley DR, Salzberg SL.	BMC Bioinformatics	Kelley DR	10.1186/1471-2105-11-544	21044341	BMC Bioinformatics. 2010 Nov 2;11:544. doi: 10.1186/1471-2105-11-544.
2010	Tailoring enzyme-rich environmental DNA clones: a source of enzymes for generating libraries of unnatural natural products	Banik JJ, Craig JW, Calle PY, Brady SF.	J Am Chem Soc	Banik JJ	10.1021/ja105825a	20945895	J Am Chem Soc. 2010 Nov 10;132(44):15661-70. doi: 10.1021/ja105825a.
2010	The 2.7 Å resolution structure of the glycopeptide sulfotransferase Teg14	Bick MJ, Banik JJ, Darst SA, Brady SF.	Acta Crystallogr D Biol Crystallogr	Bick MJ	10.1107/S0907444910036681	21123867	Acta Crystallogr D Biol Crystallogr. 2010 Dec;66(Pt 12):1278-86. doi: 10.1107/S0907444910036681. Epub 2010 Nov 16.
2010	Chemical analysis of cellular and extracellular carbohydrates of a biofilm-forming strain Pseudomonas aeruginosa PA14	Coulon C, Vinogradov E, Filloux A, Sadovskaya I.	PLoS One	Coulon C	10.1371/journal.pone.0014220	21151973	PLoS One. 2010 Dec 3;5(12):e14220. doi: 10.1371/journal.pone.0014220.
2010	Prophage spontaneous activation promotes DNA release enhancing biofilm formation in Streptococcus pneumoniae	Carrolo M, Frias MJ, Pinto FR, Melo-Cristino J, Ramirez M.	PLoS One	Carrolo M	10.1371/journal.pone.0015678	21187931	PLoS One. 2010 Dec 20;5(12):e15678. doi: 10.1371/journal.pone.0015678.
2011	Catabolite control protein A controls hydrogen peroxide production and cell death in Streptococcus sanguinis	Zheng L, Chen Z, Itzek A, Ashby M, Kreth J.	J Bacteriol	Zheng L	10.1128/JB.01131-10	21036992	J Bacteriol. 2011 Jan;193(2):516-26. doi: 10.1128/JB.01131-10. Epub 2010 Oct 29.
2011	Four PCR primers necessary for the detection of periplasmic nitrate reductase genes in all groups of Proteobacteria and in environmental DNA	Klatte T, Evans L, Whitehead RN, Cole JA.	Biochem Soc Trans	Klatte T	10.1042/BST0390321	21265796	Biochem Soc Trans. 2011 Jan;39(1):321-6. doi: 10.1042/BST0390321.
2011	Functional metagenomics of methylotrophs	Kalyuzhnaya MG, Beck DA, Chistoserdova L.	Methods Enzymol	Kalyuzhnaya MG	10.1016/B978-0-12-386905-0.00006-1	21419916	Methods Enzymol. 2011;495:81-98. doi: 10.1016/B978-0-12-386905-0.00006-1.
2011	Molecular detection of vertebrates in stream water: a demonstration using Rocky Mountain tailed frogs and Idaho giant salamanders	Goldberg CS, Pilliod DS, Arkle RS, Waits LP.	PLoS One	Goldberg CS	10.1371/journal.pone.0022746	21818382	PLoS One. 2011;6(7):e22746. doi: 10.1371/journal.pone.0022746. Epub 2011 Jul 26.
2011	Persistence of environmental DNA in freshwater ecosystems	Dejean T, Valentini A, Duparc A, Pellier-Cuit S, Pompanon F, Taberlet P, Miaud C.	PLoS One	Dejean T	10.1371/journal.pone.0023398	21858099	PLoS One. 2011;6(8):e23398. doi: 10.1371/journal.pone.0023398. Epub 2011 Aug 8.
2011	Transcriptional and functional analysis of the effects of magnolol: inhibition of autolysis and biofilms in Staphylococcus aureus	Wang D, Jin Q, Xiang H, Wang W, Guo N, Zhang K, Tang X, Meng R, Feng H, Liu L, Wang X, Liang J, Shen F, Xing M, Deng X, Yu L.	PLoS One	Wang D	10.1371/journal.pone.0026833	22046374	PLoS One. 2011;6(10):e26833. doi: 10.1371/journal.pone.0026833. Epub 2011 Oct 28.
2011	Nuclease modulates biofilm formation in community-associated methicillin-resistant Staphylococcus aureus	Kiedrowski MR, Kavanaugh JS, Malone CL, Mootz JM, Voyich JM, Smeltzer MS, Bayles KW, Horswill AR.	PLoS One	Kiedrowski MR	10.1371/journal.pone.0026714	22096493	PLoS One. 2011;6(11):e26714. doi: 10.1371/journal.pone.0026714. Epub 2011 Nov 11.
2011	Effect of diluent chain length on the performance of the electrochemical DNA sensor at elevated temperature	Yang W, Lai RY.	Analyst	Yang W	10.1039/c0an00644k	20927441	Analyst. 2011 Jan 7;136(1):134-9. doi: 10.1039/c0an00644k. Epub 2010 Oct 6.
2011	PhylOTU: a high-throughput procedure quantifies microbial community diversity and resolves novel taxa from metagenomic data	Sharpton TJ, Riesenfeld SJ, Kembel SW, Ladau J, O'Dwyer JP, Green JL, Eisen JA, Pollard KS.	PLoS Comput Biol	Sharpton TJ	10.1371/journal.pcbi.1001061	21283775	PLoS Comput Biol. 2011 Jan 20;7(1):e1001061. doi: 10.1371/journal.pcbi.1001061.
2011	Newly identified and diverse plastid-bearing branch on the eukaryotic tree of life	Kim E, Harrison JW, Sudek S, Jones MD, Wilcox HM, Richards TA, Worden AZ, Archibald JM.	Proc Natl Acad Sci U S A	Kim E	10.1073/pnas.1013337108	21205890	Proc Natl Acad Sci U S A. 2011 Jan 25;108(4):1496-500. doi: 10.1073/pnas.1013337108. Epub 2011 Jan 4.
2011	Mutation of tagO reveals an essential role for wall teichoic acids in Staphylococcus epidermidis biofilm development	Holland LM, Conlon B, O'Gara JP.	Microbiology (Reading)	Holland LM	10.1099/mic.0.042234-0	21051486	Microbiology (Reading). 2011 Feb;157(Pt 2):408-418. doi: 10.1099/mic.0.042234-0. Epub 2010 Nov 4.
2011	A novel cold-active xylanase gene from the environmental DNA of goat rumen contents: direct cloning, expression and enzyme characterization	Wang G, Luo H, Wang Y, Huang H, Shi P, Yang P, Meng K, Bai Y, Yao B.	Bioresour Technol	Wang G	10.1016/j.biortech.2010.11.004	21106368	Bioresour Technol. 2011 Feb;102(3):3330-6. doi: 10.1016/j.biortech.2010.11.004. Epub 2010 Nov 9.
2011	Extracellular DNA in Helicobacter pylori biofilm: a backstairs rumour	Grande R, Di Giulio M, Bessa LJ, Di Campli E, Baffoni M, Guarnieri S, Cellini L.	J Appl Microbiol	Grande R	10.1111/j.1365-2672.2010.04911.x	21143715	J Appl Microbiol. 2011 Feb;110(2):490-8. doi: 10.1111/j.1365-2672.2010.04911.x. Epub 2010 Dec 10.
2011	Methanogenic archaea isolated from Taiwan's Chelungpu fault	Wu SY, Lai MC.	Appl Environ Microbiol	Wu SY	10.1128/AEM.01539-10	21148697	Appl Environ Microbiol. 2011 Feb;77(3):830-8. doi: 10.1128/AEM.01539-10. Epub 2010 Dec 10.
2011	Screening of promoters from rhizosphere metagenomic DNA using a promoter-trap vector and flow cytometric cell sorting	Lee SH, Kim JM, Lee HJ, Jeon CO.	J Basic Microbiol	Lee SH	10.1002/jobm.201000291	21259288	J Basic Microbiol. 2011 Feb;51(1):52-60. doi: 10.1002/jobm.201000291. Epub 2011 Jan 24.
2011	Drafting human ancestry: what does the Neanderthal genome tell us about hominid evolution? Commentary on Green et al. (2010)	Hofreiter M.	Hum Biol	Hofreiter M	10.3378/027.083.0101	21453001	Hum Biol. 2011 Feb;83(1):1-11. doi: 10.3378/027.083.0101.
2011	Extracellular DNA is essential for maintaining Bordetella biofilm integrity on abiotic surfaces and in the upper respiratory tract of mice	Conover MS, Mishra M, Deora R.	PLoS One	Conover MS	10.1371/journal.pone.0016861	21347299	PLoS One. 2011 Feb 11;6(2):e16861. doi: 10.1371/journal.pone.0016861.
2011	Extracellular DNA is abundant and important for microcolony strength in mixed microbial biofilms	Dominiak DM, Nielsen JL, Nielsen PH.	Environ Microbiol	Dominiak DM	10.1111/j.1462-2920.2010.02375.x	21118344	Environ Microbiol. 2011 Mar;13(3):710-21. doi: 10.1111/j.1462-2920.2010.02375.x. Epub 2010 Nov 30.
2011	Birthing support and breastfeeding initiation in Somaliland: experiences at the Edna Adan Maternity Hospital in Hargeisa, Somaliland	Holder K.	East Afr J Public Health	Holder K		22066281	East Afr J Public Health. 2011 Mar;8(1):38-41.
2011	Identification of a divergent environmental DNA sequence clade using the phylogeny of gregarine parasites (Apicomplexa) from crustacean hosts	Rueckert S, Simdyanov TG, Aleoshin VV, Leander BS.	PLoS One	Rueckert S	10.1371/journal.pone.0018163	21483868	PLoS One. 2011 Mar 31;6(3):e18163. doi: 10.1371/journal.pone.0018163.
2011	Phage-induced lysis enhances biofilm formation in Shewanella oneidensis MR-1	Gödeke J, Paul K, Lassak J, Thormann KM.	ISME J	Gödeke J	10.1038/ismej.2010.153	20962878	ISME J. 2011 Apr;5(4):613-26. doi: 10.1038/ismej.2010.153. Epub 2010 Oct 21.
2011	Insights into the phylogeny and metabolic potential of a primary tropical peat swamp forest microbial community by metagenomic analysis	Kanokratana P, Uengwetwanit T, Rattanachomsri U, Bunterngsook B, Nimchua T, Tangphatsornruang S, Plengvidhya V, Champreda V, Eurwilaichitr L.	Microb Ecol	Kanokratana P	10.1007/s00248-010-9766-7	21057783	Microb Ecol. 2011 Apr;61(3):518-28. doi: 10.1007/s00248-010-9766-7. Epub 2010 Nov 6.
2011	Molecular biology of surface colonization by Listeria monocytogenes: an additional facet of an opportunistic Gram-positive foodborne pathogen	Renier S, Hébraud M, Desvaux M.	Environ Microbiol	Renier S	10.1111/j.1462-2920.2010.02378.x	21087384	Environ Microbiol. 2011 Apr;13(4):835-50. doi: 10.1111/j.1462-2920.2010.02378.x. Epub 2010 Nov 18.
2011	GGDEF proteins YeaI, YedQ, and YfiN reduce early biofilm formation and swimming motility in Escherichia coli	Sanchez-Torres V, Hu H, Wood TK.	Appl Microbiol Biotechnol	Sanchez-Torres V	10.1007/s00253-010-3074-5	21181144	Appl Microbiol Biotechnol. 2011 Apr;90(2):651-8. doi: 10.1007/s00253-010-3074-5. Epub 2010 Dec 22.
2011	A graphene functionalized electrochemical aptasensor for selective label-free detection of cancer cells	Feng L, Chen Y, Ren J, Qu X.	Biomaterials	Feng L	10.1016/j.biomaterials.2011.01.002	21256585	Biomaterials. 2011 Apr;32(11):2930-7. doi: 10.1016/j.biomaterials.2011.01.002. Epub 2011 Jan 22.
2011	Novel cultured protists identify deep-branching environmental DNA clades of cercozoa: New Genera Tremula, Micrometopion, Minimassisteria, Nudifila, Peregrinia	Howe AT, Bass D, Scoble JM, Lewis R, Vickerman K, Arndt H, Cavalier-Smith T.	Protist	Howe AT	10.1016/j.protis.2010.10.002	21295519	Protist. 2011 Apr;162(2):332-72. doi: 10.1016/j.protis.2010.10.002. Epub 2011 Feb 4.
2011	Eukaryotic richness in the abyss: insights from pyrotag sequencing	Pawlowski J, Christen R, Lecroq B, Bachar D, Shahbazkia HR, Amaral-Zettler L, Guillou L.	PLoS One	Pawlowski J	10.1371/journal.pone.0018169	21483744	PLoS One. 2011 Apr 4;6(4):e18169. doi: 10.1371/journal.pone.0018169.
2011	Experimental procedure for the characterization of radiation damage in macromolecular crystals	Leal RM, Bourenkov GP, Svensson O, Spruce D, Guijarro M, Popov AN.	J Synchrotron Radiat	Leal RM	10.1107/S0909049511002251	21525646	J Synchrotron Radiat. 2011 May;18(Pt 3):381-6. doi: 10.1107/S0909049511002251. Epub 2011 Mar 10.
2011	Discovery of novel intermediate forms redefines the fungal tree of life	Jones MD, Forn I, Gadelha C, Egan MJ, Bass D, Massana R, Richards TA.	Nature	Jones MD	10.1038/nature09984	21562490	Nature. 2011 May 11;474(7350):200-3. doi: 10.1038/nature09984.
2011	The major autolysin of Streptococcus gordonii is subject to complex regulation and modulates stress tolerance, biofilm formation, and extracellular-DNA release	Liu Y, Burne RA.	J Bacteriol	Liu Y	10.1128/JB.00056-11	21478346	J Bacteriol. 2011 Jun;193(11):2826-37. doi: 10.1128/JB.00056-11. Epub 2011 Apr 8.
2011	Profiling of biodegradation and bacterial 16S rRNA genes in diverse contaminated ecosystems using 60-mer oligonucleotide microarray	Pathak A, Shanker R, Garg SK, Manickam N.	Appl Microbiol Biotechnol	Pathak A	10.1007/s00253-011-3268-5	21503758	Appl Microbiol Biotechnol. 2011 Jun;90(5):1739-54. doi: 10.1007/s00253-011-3268-5. Epub 2011 Apr 19.
2011	Fabrication of electrochemical-DNA biosensors for the reagentless detection of nucleic acids, proteins and small molecules	Rowe AA, White RJ, Bonham AJ, Plaxco KW.	J Vis Exp	Rowe AA	10.3791/2922	21673639	J Vis Exp. 2011 Jun 1;(52):2922. doi: 10.3791/2922.
2011	Phylotype diversity in a benthic cyanobacterial mat community on King George Island, maritime Antarctica	Callejas C, Gill PR, Catalán AI, Azziz G, Castro-Sowinski S, Batista S.	World J Microbiol Biotechnol	Callejas C	10.1007/s11274-010-0578-1	25187150	World J Microbiol Biotechnol. 2011 Jun;27(6):1507-12. doi: 10.1007/s11274-010-0578-1. Epub 2010 Oct 20.
2011	Role of the SaeRS two-component regulatory system in Staphylococcus epidermidis autolysis and biofilm formation	Lou Q, Zhu T, Hu J, Ben H, Yang J, Yu F, Liu J, Wu Y, Fischer A, Francois P, Schrenzel J, Qu D.	BMC Microbiol	Lou Q	10.1186/1471-2180-11-146	21702925	BMC Microbiol. 2011 Jun 24;11:146. doi: 10.1186/1471-2180-11-146.
2011	Evidence of compositional differences between the extracellular and intracellular DNA of a granular sludge biofilm	Cheng M, Cook AE, Fukushima T, Bond PL.	Lett Appl Microbiol	Cheng M	10.1111/j.1472-765X.2011.03074.x	21545605	Lett Appl Microbiol. 2011 Jul;53(1):1-7. doi: 10.1111/j.1472-765X.2011.03074.x. Epub 2011 May 31.
2011	Cloning and characterization of an environmental DNA-derived gene cluster that encodes the biosynthesis of the antitumor substance BE-54017	Chang FY, Brady SF.	J Am Chem Soc	Chang FY	10.1021/ja2022653	21542592	J Am Chem Soc. 2011 Jul 6;133(26):9996-9. doi: 10.1021/ja2022653. Epub 2011 May 4.
2011	Isolation and characterization of two serine proteases from metagenomic libraries of the Gobi and Death Valley deserts	Neveu J, Regeard C, DuBow MS.	Appl Microbiol Biotechnol	Neveu J	10.1007/s00253-011-3256-9	21494865	Appl Microbiol Biotechnol. 2011 Aug;91(3):635-44. doi: 10.1007/s00253-011-3256-9. Epub 2011 Apr 15.
2011	Pattern differentiation in co-culture biofilms formed by Staphylococcus aureus and Pseudomonas aeruginosa	Yang L, Liu Y, Markussen T, Høiby N, Tolker-Nielsen T, Molin S.	FEMS Immunol Med Microbiol	Yang L	10.1111/j.1574-695X.2011.00820.x	21595754	FEMS Immunol Med Microbiol. 2011 Aug;62(3):339-47. doi: 10.1111/j.1574-695X.2011.00820.x. Epub 2011 Jun 14.
2011	Molecular evidence that deep-branching fungi are major fungal components in deep-sea methane cold-seep sediments	Nagahama T, Takahashi E, Nagano Y, Abdel-Wahab MA, Miyazaki M.	Environ Microbiol	Nagahama T	10.1111/j.1462-2920.2011.02507.x	21605311	Environ Microbiol. 2011 Aug;13(8):2359-70. doi: 10.1111/j.1462-2920.2011.02507.x. Epub 2011 May 23.
2011	Role of exopolysaccharides in Pseudomonas aeruginosa biofilm formation and architecture	Ghafoor A, Hay ID, Rehm BH.	Appl Environ Microbiol	Ghafoor A	10.1128/AEM.00637-11	21666010	Appl Environ Microbiol. 2011 Aug;77(15):5238-46. doi: 10.1128/AEM.00637-11. Epub 2011 Jun 10.
2011	The novel Pseudomonas aeruginosa two-component regulator BfmR controls bacteriophage-mediated lysis and DNA release during biofilm development through PhdA	Petrova OE, Schurr JR, Schurr MJ, Sauer K.	Mol Microbiol	Petrova OE	10.1111/j.1365-2958.2011.07733.x	21696457	Mol Microbiol. 2011 Aug;81(3):767-83. doi: 10.1111/j.1365-2958.2011.07733.x. Epub 2011 Jul 4.
2011	Roles of two Shewanella oneidensis MR-1 extracellular endonucleases	Gödeke J, Heun M, Bubendorfer S, Paul K, Thormann KM.	Appl Environ Microbiol	Gödeke J	10.1128/AEM.00643-11	21705528	Appl Environ Microbiol. 2011 Aug;77(15):5342-51. doi: 10.1128/AEM.00643-11. Epub 2011 Jun 24.
2011	Functional analysis of environmental DNA-derived type II polyketide synthases reveals structurally diverse secondary metabolites	Feng Z, Kallifidas D, Brady SF.	Proc Natl Acad Sci U S A	Feng Z	10.1073/pnas.1103921108	21768346	Proc Natl Acad Sci U S A. 2011 Aug 2;108(31):12629-34. doi: 10.1073/pnas.1103921108. Epub 2011 Jul 18.
2011	Archaeorhizomycetes: unearthing an ancient class of ubiquitous soil fungi	Rosling A, Cox F, Cruz-Martinez K, Ihrmark K, Grelet GA, Lindahl BD, Menkis A, James TY.	Science	Rosling A	10.1126/science.1206958	21836015	Science. 2011 Aug 12;333(6044):876-9. doi: 10.1126/science.1206958.
2011	Role of eDNA on the adhesion forces between Streptococcus mutans and substratum surfaces: influence of ionic strength and substratum hydrophobicity	Das T, Sharma PK, Krom BP, van der Mei HC, Busscher HJ.	Langmuir	Das T	10.1021/la202013m	21740034	Langmuir. 2011 Aug 16;27(16):10113-8. doi: 10.1021/la202013m. Epub 2011 Jul 22.
2011	Extracellular DNA in biofilms	Montanaro L, Poggi A, Visai L, Ravaioli S, Campoccia D, Speziale P, Arciola CR.	Int J Artif Organs	Montanaro L	10.5301/ijao.5000051	22094562	Int J Artif Organs. 2011 Sep;34(9):824-31. doi: 10.5301/ijao.5000051.
2011	Exopolysaccharide production by Staphylococcus epidermidis and its relationship with biofilm extracellular DNA	Campoccia D, Montanaro L, Ravaioli S, Pirini V, Cangini I, Arciola CR.	Int J Artif Organs	Campoccia D	10.5301/ijao.5000048	22094563	Int J Artif Organs. 2011 Sep;34(9):832-9. doi: 10.5301/ijao.5000048.
2011	Biofilm extracellular-DNA in 55 Staphylococcus epidermidis clinical isolates from implant infections	Ravaioli S, Campoccia D, Visai L, Pirini V, Cangini I, Corazzari T, Maso A, Poggio C, Pegreffi F, Montanaro L, Arciola CR.	Int J Artif Organs	Ravaioli S	10.5301/ijao.5000057	22094564	Int J Artif Organs. 2011 Sep;34(9):840-6. doi: 10.5301/ijao.5000057.
2011	Separation of single-stranded DNA, double-stranded DNA and RNA from an environmental viral community using hydroxyapatite chromatography	Fadrosh DW, Andrews-Pfannkoch C, Williamson SJ.	J Vis Exp	Fadrosh DW	10.3791/3146	21989424	J Vis Exp. 2011 Sep 29;(55):3146. doi: 10.3791/3146.
2011	Simple detection of nucleic acids with a single-walled carbon-nanotube-based electrochemical biosensor	Yang K, Zhang CY.	Biosens Bioelectron	Yang K	10.1016/j.bios.2011.07.028	21816598	Biosens Bioelectron. 2011 Oct 15;28(1):257-62. doi: 10.1016/j.bios.2011.07.028. Epub 2011 Jul 23.
2011	A label-free electrochemical DNA sensor based on exonuclease III-aided target recycling strategy for sequence-specific detection of femtomolar DNA	Wu D, Yin BC, Ye BC.	Biosens Bioelectron	Wu D	10.1016/j.bios.2011.07.029	21820885	Biosens Bioelectron. 2011 Oct 15;28(1):232-8. doi: 10.1016/j.bios.2011.07.029. Epub 2011 Jul 23.
2011	Transcriptional and functional analysis shows sodium houttuyfonate-mediated inhibition of autolysis in Staphylococcus aureus	Liu G, Xiang H, Tang X, Zhang K, Wu X, Wang X, Guo N, Feng H, Wang G, Liu L, Shi Q, Shen F, Xing M, Yuan P, Liu M, Yu L.	Molecules	Liu G	10.3390/molecules16108848	22019573	Molecules. 2011 Oct 21;16(10):8848-65. doi: 10.3390/molecules16108848.
2011	Simultaneous production and partitioning of heterologous polyketide and isoprenoid natural products in an Escherichia coli two-phase bioprocess	Boghigian BA, Myint M, Wu J, Pfeifer BA.	J Ind Microbiol Biotechnol	Boghigian BA	10.1007/s10295-011-0969-9	21487833	J Ind Microbiol Biotechnol. 2011 Nov;38(11):1809-20. doi: 10.1007/s10295-011-0969-9. Epub 2011 Apr 13.
2011	Biofilms can be dispersed by focusing the immune system on a common family of bacterial nucleoid-associated proteins	Goodman SD, Obergfell KP, Jurcisek JA, Novotny LA, Downey JS, Ayala EA, Tjokro N, Li B, Justice SS, Bakaletz LO.	Mucosal Immunol	Goodman SD	10.1038/mi.2011.27	21716265	Mucosal Immunol. 2011 Nov;4(6):625-37. doi: 10.1038/mi.2011.27. Epub 2011 Jun 29.
2011	Barcoded primers used in multiplex amplicon pyrosequencing bias amplification	Berry D, Ben Mahfoudh K, Wagner M, Loy A.	Appl Environ Microbiol	Berry D	10.1128/AEM.05220-11	21890669	Appl Environ Microbiol. 2011 Nov;77(21):7846-9. doi: 10.1128/AEM.05220-11. Epub 2011 Sep 2.
2011	Reduced microbial attachment by D-amino acid-inhibited AI-2 and EPS production	Xu H, Liu Y.	Water Res	Xu H	10.1016/j.watres.2011.08.061	21924452	Water Res. 2011 Nov 1;45(17):5796-804. doi: 10.1016/j.watres.2011.08.061. Epub 2011 Sep 3.
2011	ecoPrimers: inference of new DNA barcode markers from whole genome sequence analysis	Riaz T, Shehzad W, Viari A, Pompanon F, Taberlet P, Coissac E.	Nucleic Acids Res	Riaz T	10.1093/nar/gkr732	21930509	Nucleic Acids Res. 2011 Nov;39(21):e145. doi: 10.1093/nar/gkr732. Epub 2011 Sep 19.
2011	Vancomycin promotes the bacterial autolysis, release of extracellular DNA, and biofilm formation in vancomycin-non-susceptible Staphylococcus aureus	Hsu CY, Lin MH, Chen CC, Chien SC, Cheng YH, Su IN, Shu JC.	FEMS Immunol Med Microbiol	Hsu CY	10.1111/j.1574-695X.2011.00846.x	22077227	FEMS Immunol Med Microbiol. 2011 Nov;63(2):236-47. doi: 10.1111/j.1574-695X.2011.00846.x.
2011	Open resource metagenomics: a model for sharing metagenomic libraries	Neufeld JD, Engel K, Cheng J, Moreno-Hagelsieb G, Rose DR, Charles TC.	Stand Genomic Sci	Neufeld JD	10.4056/sigs.1974654	22180823	Stand Genomic Sci. 2011 Nov 30;5(2):203-10. doi: 10.4056/sigs.1974654. Epub 2011 Nov 23.
2011	Novel methods to induce exogenous gene expression in SCNT, parthenogenic and IVF preimplantation bovine embryos	Pereyra-Bonnet F, Bevacqua R, La Rosa I, Sipowicz P, Radrizzani M, Fernandez-Martin R, Salamone D.	Transgenic Res	Pereyra-Bonnet F	10.1007/s11248-011-9503-0	21431868	Transgenic Res. 2011 Dec;20(6):1379-88. doi: 10.1007/s11248-011-9503-0. Epub 2011 Mar 24.
2011	A novel fungal family of oligopeptide transporters identified by functional metatranscriptomics of soil eukaryotes	Damon C, Vallon L, Zimmermann S, Haider MZ, Galeote V, Dequin S, Luis P, Fraissinet-Tachet L, Marmeisse R.	ISME J	Damon C	10.1038/ismej.2011.67	21654847	ISME J. 2011 Dec;5(12):1871-80. doi: 10.1038/ismej.2011.67. Epub 2011 Jun 9.
2011	Hydrogen peroxide-dependent DNA release and transfer of antibiotic resistance genes in Streptococcus gordonii	Itzek A, Zheng L, Chen Z, Merritt J, Kreth J.	J Bacteriol	Itzek A	10.1128/JB.05791-11	21984796	J Bacteriol. 2011 Dec;193(24):6912-22. doi: 10.1128/JB.05791-11. Epub 2011 Oct 7.
2011	Electrochemical biosensors employing an internal electrode attachment site and achieving reversible, high gain detection of specific nucleic acid sequences	Rowe AA, Chuh KN, Lubin AA, Miller EA, Cook B, Hollis D, Plaxco KW.	Anal Chem	Rowe AA	10.1021/ac202171x	21975121	Anal Chem. 2011 Dec 15;83(24):9462-6. doi: 10.1021/ac202171x. Epub 2011 Nov 28.
2004	Hoechst 33258-polyethylene glycol-IR-786	Leung K.	Molecular Imaging and Contrast Agent Database (MICAD)	Leung K		22220315	2011 Sep 29 [updated 2011 Dec 29]. In: Molecular Imaging and Contrast Agent Database (MICAD) [Internet]. Bethesda (MD): National Center for Biotechnology Information (US); 2004–2013.
2012	Addition of DNase improves the in vitro activity of antifungal drugs against Candida albicans biofilms	Martins M, Henriques M, Lopez-Ribot JL, Oliveira R.	Mycoses	Martins M	10.1111/j.1439-0507.2011.02047.x	21668524	Mycoses. 2012 Jan;55(1):80-5. doi: 10.1111/j.1439-0507.2011.02047.x. Epub 2011 Jun 12.
2012	Alogomyces tanneri gen. et sp. nov., a chytrid in Lobulomycetales from horse manure	Simmons DR, Letcher PM, Powell MJ, Longcore JE.	Mycologia	Simmons DR	10.3852/11-043	21828216	Mycologia. 2012 Jan-Feb;104(1):157-63. doi: 10.3852/11-043. Epub 2011 Aug 9.
2012	Deletion of σ(54) (rpoN) alters the rate of autolysis and biofilm formation in Enterococcus faecalis	Iyer VS, Hancock LE.	J Bacteriol	Iyer VS	10.1128/JB.06046-11	22081387	J Bacteriol. 2012 Jan;194(2):368-75. doi: 10.1128/JB.06046-11. Epub 2011 Nov 11.
2012	Analysis of high-throughput ancient DNA sequencing data	Kircher M.	Methods Mol Biol	Kircher M	10.1007/978-1-61779-516-9_23	22237537	Methods Mol Biol. 2012;840:197-228. doi: 10.1007/978-1-61779-516-9_23.
2012	Diversity measures in environmental sequences are highly dependent on alignment quality--data from ITS and new LSU primers targeting basidiomycetes	Krüger D, Kapturska D, Fischer C, Daniel R, Wubet T.	PLoS One	Krüger D	10.1371/journal.pone.0032139	22363808	PLoS One. 2012;7(2):e32139. doi: 10.1371/journal.pone.0032139. Epub 2012 Feb 21.
2012	Marine fungi: their ecology and molecular diversity	Richards TA, Jones MD, Leonard G, Bass D.	Ann Rev Mar Sci	Richards TA	10.1146/annurev-marine-120710-100802	22457985	Ann Rev Mar Sci. 2012;4:495-522. doi: 10.1146/annurev-marine-120710-100802.
2012	An MFS Transporter-Like ORF from MDR Acinetobacter baumannii AIIMS 7 Is Associated with Adherence and Biofilm Formation on Biotic/Abiotic Surface	Sahu PK, Iyer PS, Gaikwad MB, Talreja SC, Pardesi KR, Chopade BA.	Int J Microbiol	Sahu PK	10.1155/2012/490647	22518144	Int J Microbiol. 2012;2012:490647. doi: 10.1155/2012/490647. Epub 2012 Feb 20.
2012	Estimation of fish biomass using environmental DNA	Takahara T, Minamoto T, Yamanaka H, Doi H, Kawabata Z.	PLoS One	Takahara T	10.1371/journal.pone.0035868	22563411	PLoS One. 2012;7(4):e35868. doi: 10.1371/journal.pone.0035868. Epub 2012 Apr 26.
2012	Characterization of eDNA from the clinical strain Acinetobacter baumannii AIIMS 7 and its role in biofilm formation	Sahu PK, Iyer PS, Oak AM, Pardesi KR, Chopade BA.	ScientificWorldJournal	Sahu PK	10.1100/2012/973436	22593716	ScientificWorldJournal. 2012;2012:973436. doi: 10.1100/2012/973436. Epub 2012 Apr 19.
2012	Metagenomic approaches to the discovery of cellulases	Rooks DJ, McDonald JE, McCarthy AJ.	Methods Enzymol	Rooks DJ	10.1016/B978-0-12-415931-0.00020-3	22608737	Methods Enzymol. 2012;510:375-94. doi: 10.1016/B978-0-12-415931-0.00020-3.
2012	Sliding window analyses for optimal selection of mini-barcodes, and application to 454-pyrosequencing for specimen identification from degraded DNA	Boyer S, Brown SD, Collins RA, Cruickshank RH, Lefort MC, Malumbres-Olarte J, Wratten SD.	PLoS One	Boyer S	10.1371/journal.pone.0038215	22666489	PLoS One. 2012;7(5):e38215. doi: 10.1371/journal.pone.0038215. Epub 2012 May 29.
2012	Reconstruction of ribosomal RNA genes from metagenomic data	Fan L, McElroy K, Thomas T.	PLoS One	Fan L	10.1371/journal.pone.0039948	22761935	PLoS One. 2012;7(6):e39948. doi: 10.1371/journal.pone.0039948. Epub 2012 Jun 27.
2012	Testing the limits of 454 pyrotag sequencing: reproducibility, quantitative assessment and comparison to T-RFLP fingerprinting of aquifer microbes	Pilloni G, Granitsiotis MS, Engel M, Lueders T.	PLoS One	Pilloni G	10.1371/journal.pone.0040467	22808168	PLoS One. 2012;7(7):e40467. doi: 10.1371/journal.pone.0040467. Epub 2012 Jul 12.
2012	Detection of a diverse marine fish fauna using environmental DNA from seawater samples	Thomsen PF, Kielgast J, Iversen LL, Møller PR, Rasmussen M, Willerslev E.	PLoS One	Thomsen PF	10.1371/journal.pone.0041732	22952584	PLoS One. 2012;7(8):e41732. doi: 10.1371/journal.pone.0041732. Epub 2012 Aug 29.
2012	Investigating the potential use of environmental DNA (eDNA) for genetic monitoring of marine mammals	Foote AD, Thomsen PF, Sveegaard S, Wahlberg M, Kielgast J, Kyhn LA, Salling AB, Galatius A, Orlando L, Gilbert MT.	PLoS One	Foote AD	10.1371/journal.pone.0041781	22952587	PLoS One. 2012;7(8):e41781. doi: 10.1371/journal.pone.0041781. Epub 2012 Aug 29.
2012	Pyocyanin promotes extracellular DNA release in Pseudomonas aeruginosa	Das T, Manefield M.	PLoS One	Das T	10.1371/journal.pone.0046718	23056420	PLoS One. 2012;7(10):e46718. doi: 10.1371/journal.pone.0046718. Epub 2012 Oct 8.
2012	Reassembly of functionally intact environmental DNA-derived biosynthetic gene clusters	Kallifidas D, Brady SF.	Methods Enzymol	Kallifidas D	10.1016/B978-0-12-404634-4.00011-5	23084941	Methods Enzymol. 2012;517:225-39. doi: 10.1016/B978-0-12-404634-4.00011-5.
2012	Incorporating 16S gene copy number information improves estimates of microbial diversity and abundance	Kembel SW, Wu M, Eisen JA, Green JL.	PLoS Comput Biol	Kembel SW	10.1371/journal.pcbi.1002743	23133348	PLoS Comput Biol. 2012;8(10):e1002743. doi: 10.1371/journal.pcbi.1002743. Epub 2012 Oct 25.
2012	Aberrant community architecture and attenuated persistence of uropathogenic Escherichia coli in the absence of individual IHF subunits	Justice SS, Li B, Downey JS, Dabdoub SM, Brockson ME, Probst GD, Ray WC, Goodman SD.	PLoS One	Justice SS	10.1371/journal.pone.0048349	23133584	PLoS One. 2012;7(10):e48349. doi: 10.1371/journal.pone.0048349. Epub 2012 Oct 25.
2012	Extracellular DNA release by undomesticated Bacillus subtilis is regulated by early competence	Zafra O, Lamprecht-Grandío M, de Figueras CG, González-Pastor JE.	PLoS One	Zafra O	10.1371/journal.pone.0048716	23133654	PLoS One. 2012;7(11):e48716. doi: 10.1371/journal.pone.0048716. Epub 2012 Nov 2.
2012	Unique biofilm signature, drug susceptibility and decreased virulence in Drosophila through the Pseudomonas aeruginosa two-component system PprAB	de Bentzmann S, Giraud C, Bernard CS, Calderon V, Ewald F, Plésiat P, Nguyen C, Grunwald D, Attree I, Jeannot K, Fauvarque MO, Bordi C.	PLoS Pathog	de Bentzmann S	10.1371/journal.ppat.1003052	23209420	PLoS Pathog. 2012;8(11):e1003052. doi: 10.1371/journal.ppat.1003052. Epub 2012 Nov 29.
2012	High-throughput analysis of ammonia oxidiser community composition via a novel, amoA-based functional gene array	Abell GC, Robert SS, Frampton DM, Volkman JK, Rizwi F, Csontos J, Bodrossy L.	PLoS One	Abell GC	10.1371/journal.pone.0051542	23284709	PLoS One. 2012;7(12):e51542. doi: 10.1371/journal.pone.0051542. Epub 2012 Dec 19.
2012	DNA builds and strengthens the extracellular matrix in Myxococcus xanthus biofilms by interacting with exopolysaccharides	Hu W, Li L, Sharma S, Wang J, McHardy I, Lux R, Yang Z, He X, Gimzewski JK, Li Y, Shi W.	PLoS One	Hu W	10.1371/journal.pone.0051905	23300576	PLoS One. 2012;7(12):e51905. doi: 10.1371/journal.pone.0051905. Epub 2012 Dec 26.
2012	Detecting unknown sequences with DNA microarrays: explorative probe design strategies	Dugat-Bony E, Peyretaillade E, Parisot N, Biderre-Petit C, Jaziri F, Hill D, Rimour S, Peyret P.	Environ Microbiol	Dugat-Bony E	10.1111/j.1462-2920.2011.02559.x	21895914	Environ Microbiol. 2012 Feb;14(2):356-71. doi: 10.1111/j.1462-2920.2011.02559.x. Epub 2011 Sep 5.
2012	MetaCluster 4.0: a novel binning algorithm for NGS reads and huge number of species	Wang Y, Leung HC, Yiu SM, Chin FY.	J Comput Biol	Wang Y	10.1089/cmb.2011.0276	22300323	J Comput Biol. 2012 Feb;19(2):241-9. doi: 10.1089/cmb.2011.0276.
2012	Assessment of fungal diversity in deep-sea sediments by multiple primer approach	Singh P, Raghukumar C, Verma P, Shouche Y.	World J Microbiol Biotechnol	Singh P	10.1007/s11274-011-0859-3	22806861	World J Microbiol Biotechnol. 2012 Feb;28(2):659-67. doi: 10.1007/s11274-011-0859-3. Epub 2011 Aug 9.
2012	Environmental DNA-encoded antibiotics fasamycins A and B inhibit FabF in type II fatty acid biosynthesis	Feng Z, Chakraborty D, Dewell SB, Reddy BV, Brady SF.	J Am Chem Soc	Feng Z	10.1021/ja207662w	22224500	J Am Chem Soc. 2012 Feb 15;134(6):2981-7. doi: 10.1021/ja207662w. Epub 2012 Feb 2.
2012	Essential roles of eDNA and AI-2 in aerobic granulation in sequencing batch reactors operated at different settling times	Xiong Y, Liu Y.	Appl Microbiol Biotechnol	Xiong Y	10.1007/s00253-011-3565-z	21915611	Appl Microbiol Biotechnol. 2012 Mar;93(6):2645-51. doi: 10.1007/s00253-011-3565-z. Epub 2011 Sep 14.
2012	Diversity of free-living nitrogen-fixing microorganisms in the rhizosphere and non-rhizosphere of pioneer plants growing on wastelands of copper mine tailings	Zhan J, Sun Q.	Microbiol Res	Zhan J	10.1016/j.micres.2011.05.006	21665448	Microbiol Res. 2012 Mar 20;167(3):157-65. doi: 10.1016/j.micres.2011.05.006. Epub 2011 Jun 12.
2012	Increased levels of multiresistant bacteria and resistance genes after wastewater treatment and their dissemination into lake geneva, Switzerland	Czekalski N, Berthold T, Caucci S, Egli A, Bürgmann H.	Front Microbiol	Czekalski N	10.3389/fmicb.2012.00106	22461783	Front Microbiol. 2012 Mar 22;3:106. doi: 10.3389/fmicb.2012.00106. eCollection 2012.
2012	Meta-barcoding of 'dirt' DNA from soil reflects vertebrate biodiversity	Andersen K, Bird KL, Rasmussen M, Haile J, Breuning-Madsen H, Kjaer KH, Orlando L, Gilbert MT, Willerslev E.	Mol Ecol	Andersen K	10.1111/j.1365-294X.2011.05261.x	21917035	Mol Ecol. 2012 Apr;21(8):1966-79. doi: 10.1111/j.1365-294X.2011.05261.x. Epub 2011 Sep 14.
2012	Islands in the ice: detecting past vegetation on Greenlandic nunataks using historical records and sedimentary ancient DNA meta-barcoding	Jørgensen T, Kjaer KH, Haile J, Rasmussen M, Boessenkool S, Andersen K, Coissac E, Taberlet P, Brochmann C, Orlando L, Gilbert MT, Willerslev E.	Mol Ecol	Jørgensen T	10.1111/j.1365-294X.2011.05278.x	21951625	Mol Ecol. 2012 Apr;21(8):1980-8. doi: 10.1111/j.1365-294X.2011.05278.x. Epub 2011 Sep 22.
2012	Blocking human contaminant DNA during PCR allows amplification of rare mammal species from sedimentary ancient DNA	Boessenkool S, Epp LS, Haile J, Bellemain E, Edwards M, Coissac E, Willerslev E, Brochmann C.	Mol Ecol	Boessenkool S	10.1111/j.1365-294X.2011.05306.x	21988749	Mol Ecol. 2012 Apr;21(8):1806-15. doi: 10.1111/j.1365-294X.2011.05306.x. Epub 2011 Oct 12.
2012	Who is eating what: diet assessment using next generation sequencing	Pompanon F, Deagle BE, Symondson WO, Brown DS, Jarman SN, Taberlet P.	Mol Ecol	Pompanon F	10.1111/j.1365-294X.2011.05403.x	22171763	Mol Ecol. 2012 Apr;21(8):1931-50. doi: 10.1111/j.1365-294X.2011.05403.x. Epub 2011 Dec 15.
2012	Tracking earthworm communities from soil DNA	Bienert F, De Danieli S, Miquel C, Coissac E, Poillot C, Brun JJ, Taberlet P.	Mol Ecol	Bienert F	10.1111/j.1365-294X.2011.05407.x	22250728	Mol Ecol. 2012 Apr;21(8):2017-30. doi: 10.1111/j.1365-294X.2011.05407.x. Epub 2012 Jan 17.
2012	Soil sampling and isolation of extracellular DNA from large amount of starting material suitable for metabarcoding studies	Taberlet P, Prud'Homme SM, Campione E, Roy J, Miquel C, Shehzad W, Gielly L, Rioux D, Choler P, Clément JC, Melodelima C, Pompanon F, Coissac E.	Mol Ecol	Taberlet P	10.1111/j.1365-294X.2011.05317.x	22300434	Mol Ecol. 2012 Apr;21(8):1816-20. doi: 10.1111/j.1365-294X.2011.05317.x. Epub 2012 Feb 2.
2012	Environmental DNA	Taberlet P, Coissac E, Hajibabaei M, Rieseberg LH.	Mol Ecol	Taberlet P	10.1111/j.1365-294X.2012.05542.x	22486819	Mol Ecol. 2012 Apr;21(8):1789-93. doi: 10.1111/j.1365-294X.2012.05542.x.
2012	Next-generation sequencing technologies for environmental DNA research	Shokralla S, Spall JL, Gibson JF, Hajibabaei M.	Mol Ecol	Shokralla S	10.1111/j.1365-294X.2012.05538.x	22486820	Mol Ecol. 2012 Apr;21(8):1794-805. doi: 10.1111/j.1365-294X.2012.05538.x.
2012	New environmental metabarcodes for analysing soil DNA: potential for studying past and present ecosystems	Epp LS, Boessenkool S, Bellemain EP, Haile J, Esposito A, Riaz T, Erséus C, Gusarov VI, Edwards ME, Johnsen A, Stenøien HK, Hassel K, Kauserud H, Yoccoz NG, Bråthen KA, Willerslev E, Taberlet P, Coissac E, Brochmann C.	Mol Ecol	Epp LS	10.1111/j.1365-294X.2012.05537.x	22486821	Mol Ecol. 2012 Apr;21(8):1821-33. doi: 10.1111/j.1365-294X.2012.05537.x.
2012	Bioinformatic challenges for DNA metabarcoding of plants and animals	Coissac E, Riaz T, Puillandre N.	Mol Ecol	Coissac E	10.1111/j.1365-294X.2012.05550.x	22486822	Mol Ecol. 2012 Apr;21(8):1834-47. doi: 10.1111/j.1365-294X.2012.05550.x.
2012	The future of environmental DNA in ecology	Yoccoz NG.	Mol Ecol	Yoccoz NG	10.1111/j.1365-294X.2012.05505.x	22486823	Mol Ecol. 2012 Apr;21(8):2031-8. doi: 10.1111/j.1365-294X.2012.05505.x.
2012	Towards next-generation biodiversity assessment using DNA metabarcoding	Taberlet P, Coissac E, Pompanon F, Brochmann C, Willerslev E.	Mol Ecol	Taberlet P	10.1111/j.1365-294X.2012.05470.x	22486824	Mol Ecol. 2012 Apr;21(8):2045-50. doi: 10.1111/j.1365-294X.2012.05470.x.
2012	Retrieval of glycoside hydrolase family 9 cellulase genes from environmental DNA by metagenomic gene specific multi-primer PCR	Xiong X, Yin X, Pei X, Jin P, Zhang A, Li Y, Gong W, Wang Q.	Biotechnol Lett	Xiong X	10.1007/s10529-012-0855-1	22261869	Biotechnol Lett. 2012 May;34(5):875-82. doi: 10.1007/s10529-012-0855-1. Epub 2012 Jan 20.
2012	An ultrasensitive electrochemical DNA sensor based on the ssDNA-assisted cascade of hybridization reaction	Yin BC, Guan YM, Ye BC.	Chem Commun (Camb)	Yin BC	10.1039/c2cc30997a	22441694	Chem Commun (Camb). 2012 May 4;48(35):4208-10. doi: 10.1039/c2cc30997a. Epub 2012 Mar 23.
2012	Cyanobacteria of the genus prochlorothrix	Pinevich A, Velichko N, Ivanikova N.	Front Microbiol	Pinevich A	10.3389/fmicb.2012.00173	22783229	Front Microbiol. 2012 May 21;3:173. doi: 10.3389/fmicb.2012.00173. eCollection 2012.
2012	Monitoring endangered freshwater biodiversity using environmental DNA	Thomsen PF, Kielgast J, Iversen LL, Wiuf C, Rasmussen M, Gilbert MT, Orlando L, Willerslev E.	Mol Ecol	Thomsen PF	10.1111/j.1365-294X.2011.05418.x	22151771	Mol Ecol. 2012 Jun;21(11):2565-73. doi: 10.1111/j.1365-294X.2011.05418.x. Epub 2011 Dec 13.
2012	Collodictyon--an ancient lineage in the tree of eukaryotes	Zhao S, Burki F, Bråte J, Keeling PJ, Klaveness D, Shalchian-Tabrizi K.	Mol Biol Evol	Zhao S	10.1093/molbev/mss001	22319147	Mol Biol Evol. 2012 Jun;29(6):1557-68. doi: 10.1093/molbev/mss001. Epub 2012 Jan 6.
2012	Functional specificity of extracellular nucleases of Shewanella oneidensis MR-1	Heun M, Binnenkade L, Kreienbaum M, Thormann KM.	Appl Environ Microbiol	Heun M	10.1128/AEM.07895-11	22492434	Appl Environ Microbiol. 2012 Jun;78(12):4400-11. doi: 10.1128/AEM.07895-11. Epub 2012 Apr 6.
2012	Conservation in a cup of water: estimating biodiversity and population abundance from environmental DNA	Lodge DM, Turner CR, Jerde CL, Barnes MA, Chadderton L, Egan SP, Feder JL, Mahon AR, Pfrender ME.	Mol Ecol	Lodge DM	10.1111/j.1365-294X.2012.05600.x	22624944	Mol Ecol. 2012 Jun;21(11):2555-8. doi: 10.1111/j.1365-294X.2012.05600.x.
2012	Sensitive detection of sample interference in environmental qPCR	Green HC, Field KG.	Water Res	Green HC	10.1016/j.watres.2012.03.041	22560896	Water Res. 2012 Jun 15;46(10):3251-60. doi: 10.1016/j.watres.2012.03.041. Epub 2012 Mar 28.
2012	Ultrastructure and molecular phylogeny of thaumatomonads (Cercozoa) with emphasis on Thaumatomastix salina from Oslofjorden, Norway	Ota S, Eikrem W, Edvardsen B.	Protist	Ota S	10.1016/j.protis.2011.10.007	22177453	Protist. 2012 Jul;163(4):560-73. doi: 10.1016/j.protis.2011.10.007. Epub 2011 Dec 16.
2012	Re-engineering electrochemical biosensors to narrow or extend their useful dynamic range	Kang D, Vallée-Bélisle A, Porchetta A, Plaxco KW, Ricci F.	Angew Chem Int Ed Engl	Kang D	10.1002/anie.201202204	22674785	Angew Chem Int Ed Engl. 2012 Jul 2;51(27):6717-21. doi: 10.1002/anie.201202204. Epub 2012 Jun 5.
2012	Enterococcus faecalis produces abundant extracellular structures containing DNA in the absence of cell lysis during early biofilm formation	Barnes AM, Ballering KS, Leibman RS, Wells CL, Dunny GM.	mBio	Barnes AM	10.1128/mBio.00193-12	22829679	mBio. 2012 Jul 24;3(4):e00193-12. doi: 10.1128/mBio.00193-12. Print 2012.
2012	DNA from soil mirrors plant taxonomic and growth form diversity	Yoccoz NG, Bråthen KA, Gielly L, Haile J, Edwards ME, Goslar T, Von Stedingk H, Brysting AK, Coissac E, Pompanon F, Sønstebø JH, Miquel C, Valentini A, De Bello F, Chave J, Thuiller W, Wincker P, Cruaud C, Gavory F, Rasmussen M, Gilbert MT, Orlando L, Brochmann C, Willerslev E, Taberlet P.	Mol Ecol	Yoccoz NG	10.1111/j.1365-294X.2012.05545.x	22507540	Mol Ecol. 2012 Aug;21(15):3647-55. doi: 10.1111/j.1365-294X.2012.05545.x. Epub 2012 Apr 16.
2012	Fungal soil communities in a young transgenic poplar plantation form a rich reservoir for fungal root communities	Danielsen L, Thürmer A, Meinicke P, Buée M, Morin E, Martin F, Pilate G, Daniel R, Polle A, Reich M.	Ecol Evol	Danielsen L	10.1002/ece3.305	22957194	Ecol Evol. 2012 Aug;2(8):1935-48. doi: 10.1002/ece3.305. Epub 2012 Jul 12.
2012	Genetic diversity of bloom-forming Microcystis (cyanobacteria) populations in a hyper-eutrophic pond in central China	Zhu M, Xu Y, Li R.	Curr Microbiol	Zhu M	10.1007/s00284-012-0146-z	22674172	Curr Microbiol. 2012 Sep;65(3):219-24. doi: 10.1007/s00284-012-0146-z. Epub 2012 Jun 7.
2012	Molecular quantification of environmental DNA using microfluidics and digital PCR	Hoshino T, Inagaki F.	Syst Appl Microbiol	Hoshino T	10.1016/j.syapm.2012.06.006	22840894	Syst Appl Microbiol. 2012 Sep;35(6):390-5. doi: 10.1016/j.syapm.2012.06.006. Epub 2012 Jul 27.
2012	[Optimization of soil microbial DNA isolation]	Zhao Y, Zhou J, He J.	Wei Sheng Wu Xue Bao	Zhao Y		23236849	Wei Sheng Wu Xue Bao. 2012 Sep 4;52(9):1143-50.
2012	A human telomeric DNA-based chiral biosensor	Feng L, Xu B, Ren J, Zhao C, Qu X.	Chem Commun (Camb)	Feng L	10.1039/c2cc34776h	22864389	Chem Commun (Camb). 2012 Sep 18;48(72):9068-70. doi: 10.1039/c2cc34776h. Epub 2012 Aug 3.
2012	sarA negatively regulates Staphylococcus epidermidis biofilm formation by modulating expression of 1 MDa extracellular matrix binding protein and autolysis-dependent release of eDNA	Christner M, Heinze C, Busch M, Franke G, Hentschke M, Bayard Dühring S, Büttner H, Kotasinska M, Wischnewski V, Kroll G, Buck F, Molin S, Otto M, Rohde H.	Mol Microbiol	Christner M	10.1111/j.1365-2958.2012.08203.x	22957858	Mol Microbiol. 2012 Oct;86(2):394-410. doi: 10.1111/j.1365-2958.2012.08203.x. Epub 2012 Sep 10.
2012	The widely used small subunit 18S rDNA molecule greatly underestimates true diversity in biodiversity surveys of the meiofauna	Tang CQ, Leasi F, Obertegger U, Kieneke A, Barraclough TG, Fontaneto D.	Proc Natl Acad Sci U S A	Tang CQ	10.1073/pnas.1209160109	22988084	Proc Natl Acad Sci U S A. 2012 Oct 2;109(40):16208-12. doi: 10.1073/pnas.1209160109. Epub 2012 Sep 17.
2012	Browsed twig environmental DNA: diagnostic PCR to identify ungulate species	Nichols RV, Königsson H, Danell K, Spong G.	Mol Ecol Resour	Nichols RV	10.1111/j.1755-0998.2012.03172.x	22813481	Mol Ecol Resour. 2012 Nov;12(6):983-9. doi: 10.1111/j.1755-0998.2012.03172.x. Epub 2012 Jul 19.
2012	An evolutionary link between natural transformation and CRISPR adaptive immunity	Jorth P, Whiteley M.	mBio	Jorth P	10.1128/mBio.00309-12	23033473	mBio. 2012 Nov 1;3(5):e00309-12. doi: 10.1128/mBio.00309-12. Print 2012.
2012	[Cloning and bioinformatics analysis of 2-c-methyl-D-erythritol 2,4-cyclodiphosphate synthase gene in Salvia miltiorrhiza]	Gao W, Cheng QQ, Ma XH, He YF, Jiang C, Yuan Y, Huang LQ.	Zhongguo Zhong Yao Za Zhi	Gao W		23373203	Zhongguo Zhong Yao Za Zhi. 2012 Nov;37(22):3365-70.
2012	Biofilm formation by haloarchaea	Fröls S, Dyall-Smith M, Pfeifer F.	Environ Microbiol	Fröls S	10.1111/j.1462-2920.2012.02895.x	23057712	Environ Microbiol. 2012 Dec;14(12):3159-74. doi: 10.1111/j.1462-2920.2012.02895.x. Epub 2012 Oct 12.
2012	Rice UBC13, a candidate housekeeping gene, is required for K63-linked polyubiquitination and tolerance to DNA damage	Zang Y, Wang Q, Xue C, Li M, Wen R, Xiao W.	Rice (N Y)	Zang Y	10.1186/1939-8433-5-24	27234244	Rice (N Y). 2012 Dec;5(1):24. doi: 10.1186/1939-8433-5-24. Epub 2012 Sep 8.
2012	Tetarimycin A, an MRSA-active antibiotic identified through induced expression of environmental DNA gene clusters	Kallifidas D, Kang HS, Brady SF.	J Am Chem Soc	Kallifidas D	10.1021/ja3093828	23157252	J Am Chem Soc. 2012 Dec 5;134(48):19552-5. doi: 10.1021/ja3093828. Epub 2012 Nov 27.
2012	Ocular surface extracellular DNA and nuclease activity imbalance: a new paradigm for inflammation in dry eye disease	Sonawane S, Khanolkar V, Namavari A, Chaudhary S, Gandhi S, Tibrewal S, Jassim SH, Shaheen B, Hallak J, Horner JH, Newcomb M, Sarkar J, Jain S.	Invest Ophthalmol Vis Sci	Sonawane S	10.1167/iovs.12-10430	23169882	Invest Ophthalmol Vis Sci. 2012 Dec 17;53(13):8253-63. doi: 10.1167/iovs.12-10430.
2013	Extracellular DNA within a nontypeable Haemophilus influenzae-induced biofilm binds human beta defensin-3 and reduces its antimicrobial activity	Jones EA, McGillivary G, Bakaletz LO.	J Innate Immun	Jones EA	10.1159/000339961	22922323	J Innate Immun. 2013;5(1):24-38. doi: 10.1159/000339961. Epub 2012 Aug 22.
2013	Isolation and biochemical characterization of two novel metagenome-derived esterases	Ouyang LM, Liu JY, Qiao M, Xu JH.	Appl Biochem Biotechnol	Ouyang LM	10.1007/s12010-012-9949-4	23117418	Appl Biochem Biotechnol. 2013 Jan;169(1):15-28. doi: 10.1007/s12010-012-9949-4. Epub 2012 Nov 2.
2013	Involvement of three meningococcal surface-exposed proteins, the heparin-binding protein NhbA, the α-peptide of IgA protease and the autotransporter protease NalP, in initiation of biofilm formation	Arenas J, Nijland R, Rodriguez FJ, Bosma TN, Tommassen J.	Mol Microbiol	Arenas J	10.1111/mmi.12097	23163582	Mol Microbiol. 2013 Jan;87(2):254-68. doi: 10.1111/mmi.12097. Epub 2012 Dec 4.
2013	The Protist Ribosomal Reference database (PR2): a catalog of unicellular eukaryote small sub-unit rRNA sequences with curated taxonomy	Guillou L, Bachar D, Audic S, Bass D, Berney C, Bittner L, Boutte C, Burgaud G, de Vargas C, Decelle J, Del Campo J, Dolan JR, Dunthorn M, Edvardsen B, Holzmann M, Kooistra WH, Lara E, Le Bescot N, Logares R, Mahé F, Massana R, Montresor M, Morard R, Not F, Pawlowski J, Probert I, Sauvadet AL, Siano R, Stoeck T, Vaulot D, Zimmermann P, Christen R.	Nucleic Acids Res	Guillou L	10.1093/nar/gks1160	23193267	Nucleic Acids Res. 2013 Jan;41(Database issue):D597-604. doi: 10.1093/nar/gks1160. Epub 2012 Nov 27.
2013	Testing three pipelines for 18S rDNA-based metabarcoding of soil faunal diversity	Yang C, Ji Y, Wang X, Yang C, Yu DW.	Sci China Life Sci	Yang C	10.1007/s11427-012-4423-7	23269552	Sci China Life Sci. 2013 Jan;56(1):73-81. doi: 10.1007/s11427-012-4423-7. Epub 2012 Dec 27.
2013	Characterization of extracellular polymeric matrix, and treatment of Fusobacterium nucleatum and Porphyromonas gingivalis biofilms with DNase I and proteinase K	Ali Mohammed MM, Nerland AH, Al-Haroni M, Bakken V.	J Oral Microbiol	Ali Mohammed MM	10.3402/jom.v5i0.20015	23372876	J Oral Microbiol. 2013;5. doi: 10.3402/jom.v5i0.20015. Epub 2013 Jan 29.
2013	Using environmental DNA to estimate the distribution of an invasive fish species in ponds	Takahara T, Minamoto T, Doi H.	PLoS One	Takahara T	10.1371/journal.pone.0056584	23437177	PLoS One. 2013;8(2):e56584. doi: 10.1371/journal.pone.0056584. Epub 2013 Feb 20.
2013	Validation of eDNA surveillance sensitivity for detection of Asian carps in controlled and field experiments	Mahon AR, Jerde CL, Galaska M, Bergner JL, Chadderton WL, Lodge DM, Hunter ME, Nico LG.	PLoS One	Mahon AR	10.1371/journal.pone.0058316	23472178	PLoS One. 2013;8(3):e58316. doi: 10.1371/journal.pone.0058316. Epub 2013 Mar 5.
2013	Pyocyanin facilitates extracellular DNA binding to Pseudomonas aeruginosa influencing cell surface properties and aggregation	Das T, Kutty SK, Kumar N, Manefield M.	PLoS One	Das T	10.1371/journal.pone.0058299	23505483	PLoS One. 2013;8(3):e58299. doi: 10.1371/journal.pone.0058299. Epub 2013 Mar 11.
2013	A DNA metabarcoding study of a primate dietary diversity and plasticity across its entire fragmented range	Quéméré E, Hibert F, Miquel C, Lhuillier E, Rasolondraibe E, Champeau J, Rabarivola C, Nusbaumer L, Chatelain C, Gautier L, Ranirison P, Crouau-Roy B, Taberlet P, Chikhi L.	PLoS One	Quéméré E	10.1371/journal.pone.0058971	23527060	PLoS One. 2013;8(3):e58971. doi: 10.1371/journal.pone.0058971. Epub 2013 Mar 19.
2013	Microbial diversity and biochemical potential encoded by thermal spring metagenomes derived from the Kamchatka Peninsula	Wemheuer B, Taube R, Akyol P, Wemheuer F, Daniel R.	Archaea	Wemheuer B	10.1155/2013/136714	23533327	Archaea. 2013;2013:136714. doi: 10.1155/2013/136714. Epub 2013 Feb 27.
2013	Patterns of Limnohabitans microdiversity across a large set of freshwater habitats as revealed by Reverse Line Blot Hybridization	Jezbera J, Jezberová J, Kasalický V, Šimek K, Hahn MW.	PLoS One	Jezbera J	10.1371/journal.pone.0058527	23554898	PLoS One. 2013;8(3):e58527. doi: 10.1371/journal.pone.0058527. Epub 2013 Mar 12.
2013	Robust detection of rare species using environmental DNA: the importance of primer specificity	Wilcox TM, McKelvey KS, Young MK, Jane SF, Lowe WH, Whiteley AR, Schwartz MK.	PLoS One	Wilcox TM	10.1371/journal.pone.0059520	23555689	PLoS One. 2013;8(3):e59520. doi: 10.1371/journal.pone.0059520. Epub 2013 Mar 26.
2013	Unveiling the diet of elusive rainforest herbivores in next generation sequencing era? The tapir as a case study	Hibert F, Taberlet P, Chave J, Scotti-Saintagne C, Sabatier D, Richard-Hansen C.	PLoS One	Hibert F	10.1371/journal.pone.0060799	23560107	PLoS One. 2013;8(4):e60799. doi: 10.1371/journal.pone.0060799. Epub 2013 Apr 1.
2013	Preparation of fosmid libraries and functional metagenomic analysis of microbial community DNA	Martínez A, Osburne MS.	Methods Enzymol	Martínez A	10.1016/B978-0-12-407863-5.00007-1	24060119	Methods Enzymol. 2013;531:123-42. doi: 10.1016/B978-0-12-407863-5.00007-1.
2013	Fast and efficient DNA-based method for winter diet analysis from stools of three cervids: moose, red deer, and roe deer	Czernik M, Taberlet P, Swisłocka M, Czajkowska M, Duda N, Ratkiewicz M.	Acta Theriol (Warsz)	Czernik M	10.1007/s13364-013-0146-9	24244041	Acta Theriol (Warsz). 2013;58(4):379-386. doi: 10.1007/s13364-013-0146-9. Epub 2013 May 17.
2013	Conservative sex and the benefits of transformation in Streptococcus pneumoniae	Engelmoer DJ, Donaldson I, Rozen DE.	PLoS Pathog	Engelmoer DJ	10.1371/journal.ppat.1003758	24244172	PLoS Pathog. 2013;9(11):e1003758. doi: 10.1371/journal.ppat.1003758. Epub 2013 Nov 14.
2013	A new photoelectrochemical biosensors based on DNA conformational changes and isothermal circular strand-displacement polymerization reaction	Zhang X, Xu Y, Zhao Y, Song W.	Biosens Bioelectron	Zhang X	10.1016/j.bios.2012.07.057	22902535	Biosens Bioelectron. 2013 Jan 15;39(1):338-41. doi: 10.1016/j.bios.2012.07.057. Epub 2012 Aug 8.
2013	H-gemcitabine: a new gemcitabine prodrug for treating cancer	Dasari M, Acharya AP, Kim D, Lee S, Lee S, Rhea J, Molinaro R, Murthy N.	Bioconjug Chem	Dasari M	10.1021/bc300095m	23237198	Bioconjug Chem. 2013 Jan 16;24(1):4-8. doi: 10.1021/bc300095m. Epub 2012 Dec 26.
2013	Selective enrichment of environmental DNA libraries for genes encoding nonribosomal peptides and polyketides by phosphopantetheine transferase-dependent complementation of siderophore biosynthesis	Charlop-Powers Z, Banik JJ, Owen JG, Craig JW, Brady SF.	ACS Chem Biol	Charlop-Powers Z	10.1021/cb3004918	23072412	ACS Chem Biol. 2013 Jan 18;8(1):138-43. doi: 10.1021/cb3004918. Epub 2012 Oct 26.
2013	Response of a diuron-degrading community to diuron exposure assessed by real-time quantitative PCR monitoring of phenylurea hydrolase A and B encoding genes	Pesce S, Beguet J, Rouard N, Devers-Lamrani M, Martin-Laurent F.	Appl Microbiol Biotechnol	Pesce S	10.1007/s00253-012-4318-3	22854895	Appl Microbiol Biotechnol. 2013 Feb;97(4):1661-8. doi: 10.1007/s00253-012-4318-3. Epub 2012 Aug 2.
2013	A metagenomic alkaline protease from saline habitat: cloning, over-expression and functional attributes	Purohit MK, Singh SP.	Int J Biol Macromol	Purohit MK	10.1016/j.ijbiomac.2012.10.032	23178370	Int J Biol Macromol. 2013 Feb;53:138-43. doi: 10.1016/j.ijbiomac.2012.10.032. Epub 2012 Nov 23.
2013	When bugs reveal biodiversity	Bohmann K, Schnell IB, Gilbert M.	Mol Ecol	Bohmann K	10.1111/mec.12221	23476936	Mol Ecol. 2013 Feb;22(4):909-11. doi: 10.1111/mec.12221.
2013	Edna at 15: looking back and looking ahead	Harter TD, Hammes BJ.	WMJ	Harter TD		23513307	WMJ. 2013 Feb;112(1):11-2.
2013	Identification of a Marine Cyanophage in a Protist Single-cell Metagenome Assembly	Bhattacharya D, Price DC, Bicep C, Bapteste E, Sarwade M, Rajah VD, Yoon HS.	J Phycol	Bhattacharya D	10.1111/jpy.12028	27008402	J Phycol. 2013 Feb;49(1):207-12. doi: 10.1111/jpy.12028. Epub 2013 Jan 10.
2013	Discovery of indolotryptoline antiproliferative agents by homology-guided metagenomic screening	Chang FY, Brady SF.	Proc Natl Acad Sci U S A	Chang FY	10.1073/pnas.1218073110	23302687	Proc Natl Acad Sci U S A. 2013 Feb 12;110(7):2478-83. doi: 10.1073/pnas.1218073110. Epub 2013 Jan 9.
2013	Extracellular DNA-induced antimicrobial peptide resistance mechanisms in Pseudomonas aeruginosa	Lewenza S.	Front Microbiol	Lewenza S	10.3389/fmicb.2013.00021	23419933	Front Microbiol. 2013 Feb 14;4:21. doi: 10.3389/fmicb.2013.00021. eCollection 2013.
2013	Extracellular DNA release acts as an antifungal resistance mechanism in mature Aspergillus fumigatus biofilms	Rajendran R, Williams C, Lappin DF, Millington O, Martins M, Ramage G.	Eukaryot Cell	Rajendran R	10.1128/EC.00287-12	23314962	Eukaryot Cell. 2013 Mar;12(3):420-9. doi: 10.1128/EC.00287-12. Epub 2013 Jan 11.
2013	Escherichia coli toxin gene hipA affects biofilm formation and DNA release	Zhao J, Wang Q, Li M, Heijstra BD, Wang S, Liang Q, Qi Q.	Microbiology (Reading)	Zhao J	10.1099/mic.0.063784-0	23329678	Microbiology (Reading). 2013 Mar;159(Pt 3):633-640. doi: 10.1099/mic.0.063784-0. Epub 2013 Jan 17.
2013	ITS1 versus ITS2 as DNA metabarcodes for fungi	Blaalid R, Kumar S, Nilsson RH, Abarenkov K, Kirk PM, Kauserud H.	Mol Ecol Resour	Blaalid R	10.1111/1755-0998.12065	23350562	Mol Ecol Resour. 2013 Mar;13(2):218-24. doi: 10.1111/1755-0998.12065. Epub 2013 Jan 25.
2013	The nurse's first visit. 1918	Foley EL.	Public Health Nurs	Foley EL	10.1111/phn.12020	23452112	Public Health Nurs. 2013 Mar;30(2):177-80. doi: 10.1111/phn.12020.
2013	A surface-initiated enzymatic polymerization strategy for electrochemical DNA sensors	Wan Y, Xu H, Su Y, Zhu X, Song S, Fan C.	Biosens Bioelectron	Wan Y	10.1016/j.bios.2012.09.017	23069356	Biosens Bioelectron. 2013 Mar 15;41:526-31. doi: 10.1016/j.bios.2012.09.017. Epub 2012 Sep 23.
2013	Improved DNA detection by utilizing electrically neutral DNA probe in field-effect transistor measurements as evidenced by surface plasmon resonance imaging	Chen WY, Chen HC, Yang YS, Huang CJ, Chan HW, Hu WP.	Biosens Bioelectron	Chen WY	10.1016/j.bios.2012.10.010	23116544	Biosens Bioelectron. 2013 Mar 15;41:795-801. doi: 10.1016/j.bios.2012.10.010. Epub 2012 Oct 9.
2013	Ultra-deep sequencing enables high-fidelity recovery of biodiversity for bulk arthropod samples without PCR amplification	Zhou X, Li Y, Liu S, Yang Q, Su X, Zhou L, Tang M, Fu R, Li J, Huang Q.	Gigascience	Zhou X	10.1186/2047-217X-2-4	23587339	Gigascience. 2013 Mar 27;2(1):4. doi: 10.1186/2047-217X-2-4.
2013	Analysis of the microbial gene landscape and transcriptome for aromatic pollutants and alkane degradation using a novel internally calibrated microarray system	Vilchez-Vargas R, Geffers R, Suárez-Diez M, Conte I, Waliczek A, Kaser VS, Kralova M, Junca H, Pieper DH.	Environ Microbiol	Vilchez-Vargas R	10.1111/j.1462-2920.2012.02752.x	22515215	Environ Microbiol. 2013 Apr;15(4):1016-39. doi: 10.1111/j.1462-2920.2012.02752.x. Epub 2012 Apr 20.
2013	Exploring slime mould diversity in high-altitude forests and grasslands by environmental RNA analysis	Kamono A, Meyer M, Cavalier-Smith T, Fukui M, Fiore-Donno AM.	FEMS Microbiol Ecol	Kamono A	10.1111/1574-6941.12042	23167902	FEMS Microbiol Ecol. 2013 Apr;84(1):98-109. doi: 10.1111/1574-6941.12042. Epub 2012 Dec 17.
2013	Fungal palaeodiversity revealed using high-throughput metabarcoding of ancient DNA from arctic permafrost	Bellemain E, Davey ML, Kauserud H, Epp LS, Boessenkool S, Coissac E, Geml J, Edwards M, Willerslev E, Gussarova G, Taberlet P, Haile J, Brochmann C.	Environ Microbiol	Bellemain E	10.1111/1462-2920.12020	23171292	Environ Microbiol. 2013 Apr;15(4):1176-89. doi: 10.1111/1462-2920.12020. Epub 2012 Nov 22.
2013	Microfluidic chip-based detection and intraspecies strain discrimination of Salmonella serovars derived from whole blood of septic mice	Patterson AS, Heithoff DM, Ferguson BS, Soh HT, Mahan MJ, Plaxco KW.	Appl Environ Microbiol	Patterson AS	10.1128/AEM.03882-12	23354710	Appl Environ Microbiol. 2013 Apr;79(7):2302-11. doi: 10.1128/AEM.03882-12. Epub 2013 Jan 25.
2013	Evaluation of the authenticity of a highly novel environmental sequence from boreal forest soil using ribosomal RNA secondary structure modeling	Glass DJ, Takebayashi N, Olson LE, Taylor DL.	Mol Phylogenet Evol	Glass DJ	10.1016/j.ympev.2013.01.018	23403224	Mol Phylogenet Evol. 2013 Apr;67(1):234-45. doi: 10.1016/j.ympev.2013.01.018. Epub 2013 Feb 9.
2013	High-throughput genome sequencing of lichenizing fungi to assess gene loss in the ammonium transporter/ammonia permease gene family	McDonald TR, Mueller O, Dietrich FS, Lutzoni F.	BMC Genomics	McDonald TR	10.1186/1471-2164-14-225	23557360	BMC Genomics. 2013 Apr 4;14:225. doi: 10.1186/1471-2164-14-225.
2013	Enterococcus faecium biofilm formation: identification of major autolysin AtlAEfm, associated Acm surface localization, and AtlAEfm-independent extracellular DNA Release	Paganelli FL, Willems RJ, Jansen P, Hendrickx A, Zhang X, Bonten MJ, Leavis HL.	mBio	Paganelli FL	10.1128/mBio.00154-13	23592262	mBio. 2013 Apr 16;4(2):e00154. doi: 10.1128/mBio.00154-13.
2013	Role of LytF and AtlS in eDNA release by Streptococcus gordonii	Xu Y, Kreth J.	PLoS One	Xu Y	10.1371/journal.pone.0062339	23638042	PLoS One. 2013 Apr 24;8(4):e62339. doi: 10.1371/journal.pone.0062339. Print 2013.
2013	Hot spring metagenomics	López-López O, Cerdán ME, González-Siso MI.	Life (Basel)	López-López O	10.3390/life3020308	25369743	Life (Basel). 2013 Apr 25;3(2):308-20. doi: 10.3390/life3020308.
2013	Improving PCR efficiency for accurate quantification of 16S rRNA genes	Callbeck CM, Sherry A, Hubert CR, Gray ND, Voordouw G, Head IM.	J Microbiol Methods	Callbeck CM	10.1016/j.mimet.2013.03.010	23524156	J Microbiol Methods. 2013 May;93(2):148-52. doi: 10.1016/j.mimet.2013.03.010. Epub 2013 Mar 22.
2013	Phenazine production enhances extracellular DNA release via hydrogen peroxide generation in Pseudomonas aeruginosa	Das T, Manefield M.	Commun Integr Biol	Das T	10.4161/cib.23570	23710274	Commun Integr Biol. 2013 May 1;6(3):e23570. doi: 10.4161/cib.23570.
2013	Phylogenetic and Functional Analysis of Metagenome Sequence from High-Temperature Archaeal Habitats Demonstrate Linkages between Metabolic Potential and Geochemistry	Inskeep WP, Jay ZJ, Herrgard MJ, Kozubal MA, Rusch DB, Tringe SG, Macur RE, Jennings Rd, Boyd ES, Spear JR, Roberto FF.	Front Microbiol	Inskeep WP	10.3389/fmicb.2013.00095	23720654	Front Microbiol. 2013 May 15;4:95. doi: 10.3389/fmicb.2013.00095. eCollection 2013.
2013	Extracellular DNA-induced antimicrobial peptide resistance in Salmonella enterica serovar Typhimurium	Johnson L, Horsman SR, Charron-Mazenod L, Turnbull AL, Mulcahy H, Surette MG, Lewenza S.	BMC Microbiol	Johnson L	10.1186/1471-2180-13-115	23705831	BMC Microbiol. 2013 May 24;13:115. doi: 10.1186/1471-2180-13-115.
2013	Use of microfluidic technology to analyze gene expression during Staphylococcus aureus biofilm formation reveals distinct physiological niches	Moormeier DE, Endres JL, Mann EE, Sadykov MR, Horswill AR, Rice KC, Fey PD, Bayles KW.	Appl Environ Microbiol	Moormeier DE	10.1128/AEM.00395-13	23524683	Appl Environ Microbiol. 2013 Jun;79(11):3413-24. doi: 10.1128/AEM.00395-13. Epub 2013 Mar 22.
2013	Slowing PCR ramp speed reduces chimera formation from environmental samples	Stevens JL, Jackson RL, Olson JB.	J Microbiol Methods	Stevens JL	10.1016/j.mimet.2013.03.013	23541956	J Microbiol Methods. 2013 Jun;93(3):203-5. doi: 10.1016/j.mimet.2013.03.013. Epub 2013 Mar 26.
2013	Extrinsic extracellular DNA leads to biofilm formation and colocalizes with matrix polysaccharides in the human pathogenic fungus Aspergillus fumigatus	Shopova I, Bruns S, Thywissen A, Kniemeyer O, Brakhage AA, Hillmann F.	Front Microbiol	Shopova I	10.3389/fmicb.2013.00141	23760756	Front Microbiol. 2013 Jun 6;4:141. doi: 10.3389/fmicb.2013.00141. eCollection 2013.
2013	A new versatile primer set targeting a short fragment of the mitochondrial COI region for metabarcoding metazoan diversity: application for characterizing coral reef fish gut contents	Leray M, Yang JY, Meyer CP, Mills SC, Agudelo N, Ranwez V, Boehm JT, Machida RJ.	Front Zool	Leray M	10.1186/1742-9994-10-34	23767809	Front Zool. 2013 Jun 14;10:34. doi: 10.1186/1742-9994-10-34. eCollection 2013.
2013	Structural stability of Burkholderia cenocepacia biofilms is reliant on eDNA structure and presence of a bacterial nucleic acid binding protein	Novotny LA, Amer AO, Brockson ME, Goodman SD, Bakaletz LO.	PLoS One	Novotny LA	10.1371/journal.pone.0067629	23799151	PLoS One. 2013 Jun 14;8(6):e67629. doi: 10.1371/journal.pone.0067629. Print 2013.
2013	Arctic Small Rodents Have Diverse Diets and Flexible Food Selection	Soininen EM, Ravolainen VT, Bråthen KA, Yoccoz NG, Gielly L, Ims RA.	PLoS One	Soininen EM	10.1371/journal.pone.0068128	23826371	PLoS One. 2013 Jun 27;8(6):e68128. doi: 10.1371/journal.pone.0068128. Print 2013.
2013	Effects of extracellular DNA and DNA-binding protein on the development of a Streptococcus intermedius biofilm	Nur A, Hirota K, Yumoto H, Hirao K, Liu D, Takahashi K, Murakami K, Matsuo T, Shu R, Miyake Y.	J Appl Microbiol	Nur A	10.1111/jam.12202	23551549	J Appl Microbiol. 2013 Jul;115(1):260-70. doi: 10.1111/jam.12202. Epub 2013 Apr 18.
2013	Evaluation of commercial kits for the extraction and purification of viral nucleic acids from environmental and fecal samples	Iker BC, Bright KR, Pepper IL, Gerba CP, Kitajima M.	J Virol Methods	Iker BC	10.1016/j.jviromet.2013.03.011	23578704	J Virol Methods. 2013 Jul;191(1):24-30. doi: 10.1016/j.jviromet.2013.03.011. Epub 2013 Apr 8.
2013	Molecular- and pollen-based vegetation analysis in lake sediments from central Scandinavia	Parducci L, Matetovici I, Fontana SL, Bennett KD, Suyama Y, Haile J, Kjaer KH, Larsen NK, Drouzas AD, Willerslev E.	Mol Ecol	Parducci L	10.1111/mec.12298	23587049	Mol Ecol. 2013 Jul;22(13):3511-24. doi: 10.1111/mec.12298. Epub 2013 Apr 15.
2013	Quantifying sequence proportions in a DNA-based diet study using Ion Torrent amplicon sequencing: which counts count?	Deagle BE, Thomas AC, Shaffer AK, Trites AW, Jarman SN.	Mol Ecol Resour	Deagle BE	10.1111/1755-0998.12103	23590207	Mol Ecol Resour. 2013 Jul;13(4):620-33. doi: 10.1111/1755-0998.12103. Epub 2013 Apr 17.
2013	The use of a mini-κ goniometer head in macromolecular crystallography diffraction experiments	Brockhauser S, Ravelli RB, McCarthy AA.	Acta Crystallogr D Biol Crystallogr	Brockhauser S	10.1107/S0907444913003880	23793150	Acta Crystallogr D Biol Crystallogr. 2013 Jul;69(Pt 7):1241-51. doi: 10.1107/S0907444913003880. Epub 2013 Jun 15.
2013	Rapid quantitative detection of Aeromonas hydrophila strains associated with disease outbreaks in catfish aquaculture	Griffin MJ, Goodwin AE, Merry GE, Liles MR, Williams MA, Ware C, Waldbieser GC.	J Vet Diagn Invest	Griffin MJ	10.1177/1040638713494210	23847227	J Vet Diagn Invest. 2013 Jul;25(4):473-81. doi: 10.1177/1040638713494210.
2013	Conscientious objector: Edna St. Vincent Millay, mortality, and the role of palliative care	Brennan F.	J Palliat Care	Brennan F		23923478	J Palliat Care. 2013 Summer;29(2):123-5.
2013	A deep dig––hindsight on Holocene vegetation composition from ancient environmental DNA	Gugerli F, Alvarez N, Tinner W.	Mol Ecol	Gugerli F	10.1111/mec.12356	23967453	Mol Ecol. 2013 Jul;22(13):3433-6. doi: 10.1111/mec.12356.
2013	Self-organization of bacterial biofilms is facilitated by extracellular DNA	Gloag ES, Turnbull L, Huang A, Vallotton P, Wang H, Nolan LM, Mililli L, Hunt C, Lu J, Osvath SR, Monahan LG, Cavaliere R, Charles IG, Wand MP, Gee ML, Prabhakar R, Whitchurch CB.	Proc Natl Acad Sci U S A	Gloag ES	10.1073/pnas.1218898110	23798445	Proc Natl Acad Sci U S A. 2013 Jul 9;110(28):11541-6. doi: 10.1073/pnas.1218898110. Epub 2013 Jun 24.
2013	Mapping gene clusters within arrayed metagenomic libraries to expand the structural diversity of biomedically relevant natural products	Owen JG, Reddy BV, Ternei MA, Charlop-Powers Z, Calle PY, Kim JH, Brady SF.	Proc Natl Acad Sci U S A	Owen JG	10.1073/pnas.1222159110	23824289	Proc Natl Acad Sci U S A. 2013 Jul 16;110(29):11797-802. doi: 10.1073/pnas.1222159110. Epub 2013 Jul 3.
2013	Livestock-associated methicillin-resistant Staphylococcus aureus (LA-MRSA) isolates of swine origin form robust biofilms	Nicholson TL, Shore SM, Smith TC, Frana TS.	PLoS One	Nicholson TL	10.1371/journal.pone.0073376	23951352	PLoS One. 2013 Aug 9;8(8):e73376. doi: 10.1371/journal.pone.0073376. eCollection 2013.
2013	MetaSAMS--a novel software platform for taxonomic classification, functional annotation and comparative analysis of metagenome datasets	Zakrzewski M, Bekel T, Ander C, Pühler A, Rupp O, Stoye J, Schlüter A, Goesmann A.	J Biotechnol	Zakrzewski M	10.1016/j.jbiotec.2012.09.013	23026555	J Biotechnol. 2013 Aug 20;167(2):156-65. doi: 10.1016/j.jbiotec.2012.09.013. Epub 2012 Sep 29.
2013	Filtration recovery of extracellular DNA from environmental water samples	Liang Z, Keeley A.	Environ Sci Technol	Liang Z	10.1021/es401342b	23869402	Environ Sci Technol. 2013 Aug 20;47(16):9324-31. doi: 10.1021/es401342b. Epub 2013 Aug 6.
2013	Ancient DNA complements microfossil record in deep-sea subsurface sediments	Lejzerowicz F, Esling P, Majewski W, Szczuciński W, Decelle J, Obadia C, Arbizu PM, Pawlowski J.	Biol Lett	Lejzerowicz F	10.1098/rsbl.2013.0283	23658006	Biol Lett. 2013 May 8;9(4):20130283. doi: 10.1098/rsbl.2013.0283. Print 2013 Aug 23.
2013	Improved inference of taxonomic richness from environmental DNA	Morgan MJ, Chariton AA, Hartley DM, Court LN, Hardy CM.	PLoS One	Morgan MJ	10.1371/journal.pone.0071974	23991013	PLoS One. 2013 Aug 26;8(8):e71974. doi: 10.1371/journal.pone.0071974. eCollection 2013.
2013	Delimiting species using single-locus data and the Generalized Mixed Yule Coalescent approach: a revised method and evaluation on simulated data sets	Fujisawa T, Barraclough TG.	Syst Biol	Fujisawa T	10.1093/sysbio/syt033	23681854	Syst Biol. 2013 Sep;62(5):707-24. doi: 10.1093/sysbio/syt033. Epub 2013 May 16.
2013	Novel concepts in nontypeable Haemophilus influenzae biofilm formation	Langereis JD, Hermans PW.	FEMS Microbiol Lett	Langereis JD	10.1111/1574-6968.12203	23808954	FEMS Microbiol Lett. 2013 Sep;346(2):81-9. doi: 10.1111/1574-6968.12203. Epub 2013 Jul 15.
2013	DNase I and Proteinase K eliminate DNA from injured or dead bacteria but not from living bacteria in microbial reference systems and natural drinking water biofilms for subsequent molecular biology analyses	Villarreal JV, Jungfer C, Obst U, Schwartz T.	J Microbiol Methods	Villarreal JV	10.1016/j.mimet.2013.06.009	23811209	J Microbiol Methods. 2013 Sep;94(3):161-9. doi: 10.1016/j.mimet.2013.06.009. Epub 2013 Jun 26.
2013	E-probe Diagnostic Nucleic acid Analysis (EDNA): a theoretical approach for handling of next generation sequencing data for diagnostics	Stobbe AH, Daniels J, Espindola AS, Verma R, Melcher U, Ochoa-Corona F, Garzon C, Fletcher J, Schneider W.	J Microbiol Methods	Stobbe AH	10.1016/j.mimet.2013.07.002	23867249	J Microbiol Methods. 2013 Sep;94(3):356-66. doi: 10.1016/j.mimet.2013.07.002. Epub 2013 Jul 16.
2013	Intracellular and extracellular antimicrobial resistance genes in the sludge of livestock waste management structures	Zhang Y, Snow DD, Parker D, Zhou Z, Li X.	Environ Sci Technol	Zhang Y	10.1021/es401964s	23962102	Environ Sci Technol. 2013 Sep 17;47(18):10206-13. doi: 10.1021/es401964s. Epub 2013 Sep 4.
2013	AutoAssemblyD: a graphical user interface system for several genome assemblers	Veras AA, de Sá PH, Azevedo V, Silva A, Ramos RT.	Bioinformation	Veras AA	10.6026/97320630009840	24143057	Bioinformation. 2013 Sep 23;9(16):840-1. doi: 10.6026/97320630009840. eCollection 2013.
2013	Metagenomic screening for aromatic compound-responsive transcriptional regulators	Uchiyama T, Miyazaki K.	PLoS One	Uchiyama T	10.1371/journal.pone.0075795	24098725	PLoS One. 2013 Sep 30;8(9):e75795. doi: 10.1371/journal.pone.0075795. eCollection 2013.
2013	Staphylococcus epidermidis with the icaA⁻/icaD⁻/IS256⁻ genotype and protein or protein/extracellular-DNA biofilm is frequent in ocular infections	Juárez-Verdayes MA, Ramón-Peréz ML, Flores-Páez LA, Camarillo-Márquez O, Zenteno JC, Jan-Roblero J, Cancino-Diaz ME, Cancino-Diaz JC.	J Med Microbiol	Juárez-Verdayes MA	10.1099/jmm.0.055210-0	23861297	J Med Microbiol. 2013 Oct;62(Pt 10):1579-1587. doi: 10.1099/jmm.0.055210-0. Epub 2013 Jul 16.
2013	Reliable, verifiable and efficient monitoring of biodiversity via metabarcoding	Ji Y, Ashton L, Pedley SM, Edwards DP, Tang Y, Nakamura A, Kitching R, Dolman PM, Woodcock P, Edwards FA, Larsen TH, Hsu WW, Benedick S, Hamer KC, Wilcove DS, Bruce C, Wang X, Levi T, Lott M, Emerson BC, Yu DW.	Ecol Lett	Ji Y	10.1111/ele.12162	23910579	Ecol Lett. 2013 Oct;16(10):1245-57. doi: 10.1111/ele.12162. Epub 2013 Aug 4.
2013	Chromatin structure in double strand break repair	Gospodinov A, Herceg Z.	DNA Repair (Amst)	Gospodinov A	10.1016/j.dnarep.2013.07.006	23919923	DNA Repair (Amst). 2013 Oct;12(10):800-10. doi: 10.1016/j.dnarep.2013.07.006. Epub 2013 Aug 6.
2013	Optimized and enhanced DNA plasmid vector based in vivo construction of a neutralizing anti-HIV-1 envelope glycoprotein Fab	Muthumani K, Flingai S, Wise M, Tingey C, Ugen KE, Weiner DB.	Hum Vaccin Immunother	Muthumani K	10.4161/hv.26498	24045230	Hum Vaccin Immunother. 2013 Oct;9(10):2253-62. doi: 10.4161/hv.26498. Epub 2013 Sep 17.
2013	At least some protist species are not ubiquitous	Fontaneto D, Hortal J.	Mol Ecol	Fontaneto D	10.1111/mec.12507	24118115	Mol Ecol. 2013 Oct;22(20):5053-5. doi: 10.1111/mec.12507.
2013	Detection of IP-10 protein marker in undiluted blood serum via an electrochemical E-DNA scaffold sensor	Bonham AJ, Paden NG, Ricci F, Plaxco KW.	Analyst	Bonham AJ	10.1039/c3an01079a	23905162	Analyst. 2013 Oct 7;138(19):5580-3. doi: 10.1039/c3an01079a.
2013	Kinetic mechanism of DNA polymerization catalyzed by human DNA polymerase ε	Zahurancik WJ, Klein SJ, Suo Z.	Biochemistry	Zahurancik WJ	10.1021/bi400803v	24020356	Biochemistry. 2013 Oct 8;52(40):7041-9. doi: 10.1021/bi400803v. Epub 2013 Sep 26.
2013	Arimetamycin A: improving clinically relevant families of natural products through sequence-guided screening of soil metagenomes	Kang HS, Brady SF.	Angew Chem Int Ed Engl	Kang HS	10.1002/anie.201305109	24038656	Angew Chem Int Ed Engl. 2013 Oct 11;52(42):11063-7. doi: 10.1002/anie.201305109. Epub 2013 Sep 3.
2013	A distinguishable role of eDNA in the viscoelastic relaxation of biofilms	Peterson BW, van der Mei HC, Sjollema J, Busscher HJ, Sharma PK.	mBio	Peterson BW	10.1128/mBio.00497-13	24129256	mBio. 2013 Oct 15;4(5):e00497-13. doi: 10.1128/mBio.00497-13.
2013	Signal-on impedimetric electrochemical DNA sensor using dithiothreitol modified gold nanoparticle tag for highly sensitive DNA detection	Wang C, Yuan X, Liu X, Gao Q, Qi H, Zhang C.	Anal Chim Acta	Wang C	10.1016/j.aca.2013.09.024	24091372	Anal Chim Acta. 2013 Oct 17;799:36-43. doi: 10.1016/j.aca.2013.09.024. Epub 2013 Sep 14.
2013	Cultivation and complete genome sequencing of Gloeobacter kilaueensis sp. nov., from a lava cave in Kīlauea Caldera, Hawai'i	Saw JH, Schatz M, Brown MV, Kunkel DD, Foster JS, Shick H, Christensen S, Hou S, Wan X, Donachie SP.	PLoS One	Saw JH	10.1371/journal.pone.0076376	24194836	PLoS One. 2013 Oct 23;8(10):e76376. doi: 10.1371/journal.pone.0076376. eCollection 2013.
2013	Improving environmental and biodiversity monitoring in the Baltic Sea using DNA barcoding of Chironomidae (Diptera)	Brodin Y, Ejdung G, Strandberg J, Lyrholm T.	Mol Ecol Resour	Brodin Y	10.1111/1755-0998.12053	23280321	Mol Ecol Resour. 2013 Nov;13(6):996-1004. doi: 10.1111/1755-0998.12053. Epub 2012 Dec 24.
2013	Error estimation in environmental DNA targets quantification due to PCR efficiencies differences between real samples and standards	Pérez LM, Fittipaldi M, Adrados B, Morató J, Codony F.	Folia Microbiol (Praha)	Pérez LM	10.1007/s12223-013-0255-5	23649952	Folia Microbiol (Praha). 2013 Nov;58(6):657-62. doi: 10.1007/s12223-013-0255-5. Epub 2013 May 7.
2013	A non-independent energy-based multiple sequence alignment improves prediction of transcription factor binding sites	Salama RA, Stekel DJ.	Bioinformatics	Salama RA	10.1093/bioinformatics/btt463	23990411	Bioinformatics. 2013 Nov 1;29(21):2699-704. doi: 10.1093/bioinformatics/btt463. Epub 2013 Aug 28.
2013	Phylogenetic and chemical diversity of a hybrid-isoprenoid-producing streptomycete lineage	Gallagher KA, Rauscher K, Pavan Ioca L, Jensen PR.	Appl Environ Microbiol	Gallagher KA	10.1128/AEM.01814-13	23995934	Appl Environ Microbiol. 2013 Nov;79(22):6894-902. doi: 10.1128/AEM.01814-13. Epub 2013 Aug 30.
2013	Midwifery in Somaliland	Crichton M.	Pract Midwife	Crichton M		24371912	Pract Midwife. 2013 Nov;16(10):20, 22-3.
2013	Pulling out the 1%: whole-genome capture for the targeted enrichment of ancient DNA sequencing libraries	Carpenter ML, Buenrostro JD, Valdiosera C, Schroeder H, Allentoft ME, Sikora M, Rasmussen M, Gravel S, Guillén S, Nekhrizov G, Leshtakov K, Dimitrova D, Theodossiev N, Pettener D, Luiselli D, Sandoval K, Moreno-Estrada A, Li Y, Wang J, Gilbert MT, Willerslev E, Greenleaf WJ, Bustamante CD.	Am J Hum Genet	Carpenter ML	10.1016/j.ajhg.2013.10.002	24568772	Am J Hum Genet. 2013 Nov 7;93(5):852-64. doi: 10.1016/j.ajhg.2013.10.002. Epub 2013 Oct 25.
2013	Biofilm extracellular DNA enhances mixed species biofilms of Staphylococcus epidermidis and Candida albicans	Pammi M, Liang R, Hicks J, Mistretta TA, Versalovic J.	BMC Microbiol	Pammi M	10.1186/1471-2180-13-257	24228850	BMC Microbiol. 2013 Nov 14;13:257. doi: 10.1186/1471-2180-13-257.
2013	Transport of nanoparticles and tobramycin-loaded liposomes in Burkholderia cepacia complex biofilms	Messiaen AS, Forier K, Nelis H, Braeckmans K, Coenye T.	PLoS One	Messiaen AS	10.1371/journal.pone.0079220	24244452	PLoS One. 2013 Nov 14;8(11):e79220. doi: 10.1371/journal.pone.0079220. eCollection 2013.
2013	A general species delimitation method with applications to phylogenetic placements	Zhang J, Kapli P, Pavlidis P, Stamatakis A.	Bioinformatics	Zhang J	10.1093/bioinformatics/btt499	23990417	Bioinformatics. 2013 Nov 15;29(22):2869-76. doi: 10.1093/bioinformatics/btt499. Epub 2013 Aug 29.
2013	Discovery and synthetic refactoring of tryptophan dimer gene clusters from the environment	Chang FY, Ternei MA, Calle PY, Brady SF.	J Am Chem Soc	Chang FY	10.1021/ja408683p	24171465	J Am Chem Soc. 2013 Nov 27;135(47):17906-12. doi: 10.1021/ja408683p. Epub 2013 Nov 14.
2013	Scrapheap challenge: a novel bulk-bone metabarcoding method to investigate ancient DNA in faunal assemblages	Murray DC, Haile J, Dortch J, White NE, Haouchar D, Bellgard MI, Allcock RJ, Prideaux GJ, Bunce M.	Sci Rep	Murray DC	10.1038/srep03371	24288018	Sci Rep. 2013 Nov 28;3:3371. doi: 10.1038/srep03371.
2013	Extracellular DNA in adhesion and biofilm formation of four environmental isolates: a quantitative study	Tang L, Schramm A, Neu TR, Revsbech NP, Meyer RL.	FEMS Microbiol Ecol	Tang L	10.1111/1574-6941.12168	23786537	FEMS Microbiol Ecol. 2013 Dec;86(3):394-403. doi: 10.1111/1574-6941.12168. Epub 2013 Jul 9.
2013	Vampires in the oceans: predatory cercozoan amoebae in marine habitats	Berney C, Romac S, Mahé F, Santini S, Siano R, Bass D.	ISME J	Berney C	10.1038/ismej.2013.116	23864128	ISME J. 2013 Dec;7(12):2387-99. doi: 10.1038/ismej.2013.116. Epub 2013 Jul 18.
2013	The roles of extracellular DNA in the structural integrity of extracellular polymeric substance and bacterial biofilm development	Das T, Sehar S, Manefield M.	Environ Microbiol Rep	Das T	10.1111/1758-2229.12085	24249286	Environ Microbiol Rep. 2013 Dec;5(6):778-86. doi: 10.1111/1758-2229.12085. Epub 2013 Jul 25.
2013	Tear fluid extracellular DNA: diagnostic and therapeutic implications in dry eye disease	Tibrewal S, Sarkar J, Jassim SH, Gandhi S, Sonawane S, Chaudhary S, Byun YS, Ivanir Y, Hallak J, Horner JH, Newcomb M, Jain S.	Invest Ophthalmol Vis Sci	Tibrewal S	10.1167/iovs.13-12844	24255046	Invest Ophthalmol Vis Sci. 2013 Dec 11;54(13):8051-61. doi: 10.1167/iovs.13-12844.
2013	Metabarcoding avian diets at airports: implications for birdstrike hazard management planning	Coghlan ML, White NE, Murray DC, Houston J, Rutherford W, Bellgard MI, Haile J, Bunce M.	Investig Genet	Coghlan ML	10.1186/2041-2223-4-27	24330620	Investig Genet. 2013 Dec 11;4(1):27. doi: 10.1186/2041-2223-4-27.
2014	Lineage-specific molecular probing reveals novel diversity and ecological partitioning of haplosporidians	Hartikainen H, Ashford OS, Berney C, Okamura B, Feist SW, Baker-Austin C, Stentiford GD, Bass D.	ISME J	Hartikainen H	10.1038/ismej.2013.136	23966100	ISME J. 2014 Jan;8(1):177-86. doi: 10.1038/ismej.2013.136. Epub 2013 Aug 22.
2014	Factors influencing detection of eDNA from a stream-dwelling amphibian	Pilliod DS, Goldberg CS, Arkle RS, Waits LP.	Mol Ecol Resour	Pilliod DS	10.1111/1755-0998.12159	24034561	Mol Ecol Resour. 2014 Jan;14(1):109-16. doi: 10.1111/1755-0998.12159. Epub 2013 Sep 6.
2014	Habitat-specific type I polyketide synthases in soils and street sediments	Hill P, Piel J, Aris-Brosou S, Krištůfek V, Boddy CN, Dijkhuizen L.	J Ind Microbiol Biotechnol	Hill P	10.1007/s10295-013-1362-7	24241933	J Ind Microbiol Biotechnol. 2014 Jan;41(1):75-85. doi: 10.1007/s10295-013-1362-7. Epub 2013 Nov 16.
2014	Persistence of extracellular DNA in river sediment facilitates antibiotic resistance gene propagation	Mao D, Luo Y, Mathieu J, Wang Q, Feng L, Mu Q, Feng C, Alvarez PJ.	Environ Sci Technol	Mao D	10.1021/es404280v	24328397	Environ Sci Technol. 2014;48(1):71-8. doi: 10.1021/es404280v. Epub 2013 Dec 11.
2014	Pseudomonas aeruginosa biofilms: mechanisms of immune evasion	Alhede M, Bjarnsholt T, Givskov M, Alhede M.	Adv Appl Microbiol	Alhede M	10.1016/B978-0-12-800262-9.00001-9	24377853	Adv Appl Microbiol. 2014;86:1-40. doi: 10.1016/B978-0-12-800262-9.00001-9.
2014	Environmental conditions influence eDNA persistence in aquatic systems	Barnes MA, Turner CR, Jerde CL, Renshaw MA, Chadderton WL, Lodge DM.	Environ Sci Technol	Barnes MA	10.1021/es404734p	24422450	Environ Sci Technol. 2014;48(3):1819-27. doi: 10.1021/es404734p. Epub 2014 Jan 21.
2014	Long livestock farming history and human landscape shaping revealed by lake sediment DNA	Giguet-Covex C, Pansu J, Arnaud F, Rey PJ, Griggo C, Gielly L, Domaizon I, Coissac E, David F, Choler P, Poulenard J, Taberlet P.	Nat Commun	Giguet-Covex C	10.1038/ncomms4211	24487920	Nat Commun. 2014;5:3211. doi: 10.1038/ncomms4211.
2014	Profiling the diversity of microbial communities with single-strand conformation polymorphism (SSCP)	Schmalenberger A, Tebbe CC.	Methods Mol Biol	Schmalenberger A	10.1007/978-1-62703-712-9_6	24515361	Methods Mol Biol. 2014;1096:71-83. doi: 10.1007/978-1-62703-712-9_6.
2014	New extremophilic lipases and esterases from metagenomics	López-López O, Cerdán ME, González Siso MI.	Curr Protein Pept Sci	López-López O	10.2174/1389203715666140228153801	24588890	Curr Protein Pept Sci. 2014;15(5):445-55. doi: 10.2174/1389203715666140228153801.
2014	Biofilm-growing bacteria involved in the corrosion of concrete wastewater pipes: protocols for comparative metagenomic analyses	Gomez-Alvarez V.	Methods Mol Biol	Gomez-Alvarez V	10.1007/978-1-4939-0467-9_23	24664844	Methods Mol Biol. 2014;1147:323-40. doi: 10.1007/978-1-4939-0467-9_23.
2014	Benzoyl-CoA, a universal biomarker for anaerobic degradation of aromatic compounds	Porter AW, Young LY.	Adv Appl Microbiol	Porter AW	10.1016/B978-0-12-800260-5.00005-X	24767428	Adv Appl Microbiol. 2014;88:167-203. doi: 10.1016/B978-0-12-800260-5.00005-X.
2014	Sources of variation in small rodent trophic niche: new insights from DNA metabarcoding and stable isotope analysis	Soininen EM, Ehrich D, Lecomte N, Yoccoz NG, Tarroux A, Berteaux D, Gauthier G, Gielly L, Brochmann C, Gussarova G, Ims RA.	Isotopes Environ Health Stud	Soininen EM	10.1080/10256016.2014.915824	24830842	Isotopes Environ Health Stud. 2014;50(3):361-81. doi: 10.1080/10256016.2014.915824. Epub 2014 May 15.
2014	A DNA metabarcoding study of a polyphagous beetle dietary diversity: the utility of barcodes and sequencing techniques	Kajtoch Ł.	Folia Biol (Krakow)	Kajtoch Ł	10.3409/fb62_3.223	25412510	Folia Biol (Krakow). 2014;62(3):223-34. doi: 10.3409/fb62_3.223.
2014	RHCE variant allele: RHCE*ce254G,733G	Keller JA, Horn T, Chiappa C, Melland C, Vietz C, Castilho L, Keller MA.	Immunohematology	Keller JA		25695437	Immunohematology. 2014;30(3):121-2.
2014	Selective‐logging and oil palm: multitaxon impacts, biodiversity indicators, and trade‐offs for conservation planning	Edwards DP, Magrach A, Woodcock P, Ji Y, Lim NT-, Edwards FA, Larsen TH, Hsu WW, Benedick S, Khen CV, Chung AYC, Reynolds G, Fisher B, Laurance WF, Wilcove DS, Hamer KC, Yu DW.	Ecol Appl	Edwards DP		29185670	Ecol Appl. 2014;24(8):2029-49.
2014	qPCR Quantification of Pathogenic Guignardia citricarpa and Nonpathogenic G. mangiferae in Citrus	Hu J, Johnson EG, Wang NY, Davoglio T, Dewdney MM.	Plant Dis	Hu J	10.1094/PDIS-04-13-0465-RE	30708603	Plant Dis. 2014 Jan;98(1):112-120. doi: 10.1094/PDIS-04-13-0465-RE.
2014	Using environmental DNA to census marine fishes in a large mesocosm	Kelly RP, Port JA, Yamahara KM, Crowder LB.	PLoS One	Kelly RP	10.1371/journal.pone.0086175	24454960	PLoS One. 2014 Jan 15;9(1):e86175. doi: 10.1371/journal.pone.0086175. eCollection 2014.
2014	Spore formation and toxin production in Clostridium difficile biofilms	Semenyuk EG, Laning ML, Foley J, Johnston PF, Knight KL, Gerding DN, Driks A.	PLoS One	Semenyuk EG	10.1371/journal.pone.0087757	24498186	PLoS One. 2014 Jan 30;9(1):e87757. doi: 10.1371/journal.pone.0087757. eCollection 2014.
2014	Extracellular DNA inhibits Salmonella enterica Serovar Typhimurium and S. enterica Serovar Typhi biofilm development on abiotic surfaces	Wang H, Huang Y, Wu S, Li Y, Ye Y, Zheng Y, Huang R.	Curr Microbiol	Wang H	10.1007/s00284-013-0468-5	24126602	Curr Microbiol. 2014 Feb;68(2):262-8. doi: 10.1007/s00284-013-0468-5. Epub 2013 Oct 15.
2014	Functional analysis of environmental DNA-derived microviridins provides new insights into the diversity of the tricyclic peptide family	Gatte-Picchi D, Weiz A, Ishida K, Hertweck C, Dittmann E.	Appl Environ Microbiol	Gatte-Picchi D	10.1128/AEM.03502-13	24334668	Appl Environ Microbiol. 2014 Feb;80(4):1380-7. doi: 10.1128/AEM.03502-13. Epub 2013 Dec 13.
2014	Fifty thousand years of Arctic vegetation and megafaunal diet	Willerslev E, Davison J, Moora M, Zobel M, Coissac E, Edwards ME, Lorenzen ED, Vestergård M, Gussarova G, Haile J, Craine J, Gielly L, Boessenkool S, Epp LS, Pearman PB, Cheddadi R, Murray D, Bråthen KA, Yoccoz N, Binney H, Cruaud C, Wincker P, Goslar T, Alsos IG, Bellemain E, Brysting AK, Elven R, Sønstebø JH, Murton J, Sher A, Rasmussen M, Rønn R, Mourier T, Cooper A, Austin J, Möller P, Froese…	Nature	Willerslev E	10.1038/nature12921	24499916	Nature. 2014 Feb 6;506(7486):47-51. doi: 10.1038/nature12921.
2014	Transport distance of invertebrate environmental DNA in a natural river	Deiner K, Altermatt F.	PLoS One	Deiner K	10.1371/journal.pone.0088786	24523940	PLoS One. 2014 Feb 11;9(2):e88786. doi: 10.1371/journal.pone.0088786. eCollection 2014.
2014	Horizontal gene transfer can rescue prokaryotes from Muller's ratchet: benefit of DNA from dead cells and population subdivision	Takeuchi N, Kaneko K, Koonin EV.	G3 (Bethesda)	Takeuchi N	10.1534/g3.113.009845	24347631	G3 (Bethesda). 2014 Feb 19;4(2):325-39. doi: 10.1534/g3.113.009845.
2014	Detecting an elusive invasive species: a diagnostic PCR to detect Burmese python in Florida waters and an assessment of persistence of environmental DNA	Piaggio AJ, Engeman RM, Hopken MW, Humphrey JS, Keacher KL, Bruce WE, Avery ML.	Mol Ecol Resour	Piaggio AJ	10.1111/1755-0998.12180	24119154	Mol Ecol Resour. 2014 Mar;14(2):374-80. doi: 10.1111/1755-0998.12180. Epub 2013 Nov 5.
2014	DNA metabarcoding multiplexing and validation of data accuracy for diet assessment: application to omnivorous diet	De Barba M, Miquel C, Boyer F, Mercier C, Rioux D, Coissac E, Taberlet P.	Mol Ecol Resour	De Barba M	10.1111/1755-0998.12188	24128180	Mol Ecol Resour. 2014 Mar;14(2):306-23. doi: 10.1111/1755-0998.12188. Epub 2013 Nov 16.
2014	Copy number variants are produced in response to low-dose ionizing radiation in cultured cells	Arlt MF, Rajendran S, Birkeland SR, Wilson TE, Glover TW.	Environ Mol Mutagen	Arlt MF	10.1002/em.21840	24327335	Environ Mol Mutagen. 2014 Mar;55(2):103-13. doi: 10.1002/em.21840. Epub 2013 Dec 10.
2014	Host plant richness explains diversity of ectomycorrhizal fungi: Response to the comment of Tedersoo et al. (2014)	Gao C, Shi NN, Liu YX, Zheng Y, Ding Q, Mi XC, Ma KP, Wubet T, Buscot F, Guo LD.	Mol Ecol	Gao C	10.1111/mec.12659	24428237	Mol Ecol. 2014 Mar;23(5):996-9. doi: 10.1111/mec.12659. Epub 2014 Feb 18.
2014	Target-responsive, DNA nanostructure-based E-DNA sensor for microRNA analysis	Lin M, Wen Y, Li L, Pei H, Liu G, Song H, Zuo X, Fan C, Huang Q.	Anal Chem	Lin M	10.1021/ac500251t	24528092	Anal Chem. 2014 Mar 4;86(5):2285-8. doi: 10.1021/ac500251t. Epub 2014 Feb 17.
2014	Environmental status assessment using DNA metabarcoding: towards a genetics based Marine Biotic Index (gAMBI)	Aylagas E, Borja A, Rodríguez-Ezpeleta N.	PLoS One	Aylagas E	10.1371/journal.pone.0090529	24603433	PLoS One. 2014 Mar 6;9(3):e90529. doi: 10.1371/journal.pone.0090529. eCollection 2014.
2014	Chemical-biogeographic survey of secondary metabolism in soil	Charlop-Powers Z, Owen JG, Reddy BV, Ternei MA, Brady SF.	Proc Natl Acad Sci U S A	Charlop-Powers Z	10.1073/pnas.1318021111	24550451	Proc Natl Acad Sci U S A. 2014 Mar 11;111(10):3757-62. doi: 10.1073/pnas.1318021111. Epub 2014 Feb 18.
2014	Fabrication of electrochemical DNA sensors on gold-modified recessed platinum nanoelectrodes	Salamifar SE, Lai RY.	Anal Chem	Salamifar SE	10.1021/ac403816h	24559231	Anal Chem. 2014 Mar 18;86(6):2849-52. doi: 10.1021/ac403816h. Epub 2014 Feb 26.
2014	Influence of calcium in extracellular DNA mediated bacterial aggregation and biofilm formation	Das T, Sehar S, Koop L, Wong YK, Ahmed S, Siddiqui KS, Manefield M.	PLoS One	Das T	10.1371/journal.pone.0091935	24651318	PLoS One. 2014 Mar 20;9(3):e91935. doi: 10.1371/journal.pone.0091935. eCollection 2014.
2014	Use of ancient sedimentary DNA as a novel conservation tool for high-altitude tropical biodiversity	Boessenkool S, McGlynn G, Epp LS, Taylor D, Pimentel M, Gizaw A, Nemomissa S, Brochmann C, Popp M.	Conserv Biol	Boessenkool S	10.1111/cobi.12195	24372820	Conserv Biol. 2014 Apr;28(2):446-55. doi: 10.1111/cobi.12195. Epub 2013 Dec 26.
2014	Natural competence and the evolution of DNA uptake specificity	Mell JC, Redfield RJ.	J Bacteriol	Mell JC	10.1128/JB.01293-13	24488316	J Bacteriol. 2014 Apr;196(8):1471-83. doi: 10.1128/JB.01293-13. Epub 2014 Jan 31.
2014	Temporal expression of agrB, cidA, and alsS in the early development of Staphylococcus aureus UAMS-1 biofilm formation and the structural role of extracellular DNA and carbohydrates	Grande R, Nistico L, Sambanthamoorthy K, Longwell M, Iannitelli A, Cellini L, Di Stefano A, Hall Stoodley L, Stoodley P.	Pathog Dis	Grande R	10.1111/2049-632X.12158	24535842	Pathog Dis. 2014 Apr;70(3):414-22. doi: 10.1111/2049-632X.12158. Epub 2014 Mar 11.
2014	Cover cropping alters the diet of arthropods in a banana plantation: a metabarcoding approach	Mollot G, Duyck PF, Lefeuvre P, Lescourret F, Martin JF, Piry S, Canard E, Tixier P.	PLoS One	Mollot G	10.1371/journal.pone.0093740	24695585	PLoS One. 2014 Apr 2;9(4):e93740. doi: 10.1371/journal.pone.0093740. eCollection 2014.
2014	Characterization of an environmental DNA-derived gene cluster that encodes the bisindolylmaleimide methylarcyriarubin	Chang FY, Brady SF.	Chembiochem	Chang FY	10.1002/cbic.201300756	24648189	Chembiochem. 2014 Apr 14;15(6):815-21. doi: 10.1002/cbic.201300756. Epub 2014 Mar 19.
2014	Extensive cotransformation of natural variation into chromosomes of naturally competent Haemophilus influenzae	Mell JC, Lee JY, Firme M, Sinha S, Redfield RJ.	G3 (Bethesda)	Mell JC	10.1534/g3.113.009597	24569039	G3 (Bethesda). 2014 Apr 16;4(4):717-31. doi: 10.1534/g3.113.009597.
2014	GdpS contributes to Staphylococcus aureus biofilm formation by regulation of eDNA release	Fischer A, Kambara K, Meyer H, Stenz L, Bonetti EJ, Girard M, Lalk M, Francois P, Schrenzel J.	Int J Med Microbiol	Fischer A	10.1016/j.ijmm.2013.10.010	24275081	Int J Med Microbiol. 2014 May;304(3-4):284-99. doi: 10.1016/j.ijmm.2013.10.010. Epub 2013 Nov 1.
2014	Cell growth and protein expression of Shewanella oneidensis in biofilms and hydrogel-entrapped cultures	Zhang Y, Ng CK, Cohen Y, Cao B.	Mol Biosyst	Zhang Y	10.1039/c3mb70520j	24626808	Mol Biosyst. 2014 May;10(5):1035-42. doi: 10.1039/c3mb70520j.
2014	Antibacterial enzymes from the functional screening of metagenomic libraries hosted in Ralstonia metallidurans	Iqbal HA, Craig JW, Brady SF.	FEMS Microbiol Lett	Iqbal HA	10.1111/1574-6968.12431	24661178	FEMS Microbiol Lett. 2014 May;354(1):19-26. doi: 10.1111/1574-6968.12431. Epub 2014 Apr 10.
2014	Exploiting extension bias in polymerase chain reaction to improve primer specificity in ensembles of nearly identical DNA templates	Wright ES, Yilmaz LS, Ram S, Gasser JM, Harrington GW, Noguera DR.	Environ Microbiol	Wright ES	10.1111/1462-2920.12259	24750536	Environ Microbiol. 2014 May;16(5):1354-65. doi: 10.1111/1462-2920.12259. Epub 2013 Sep 24.
2014	Large-scale fungal diversity assessment in the Andean Yungas forests reveals strong community turnover among forest types along an altitudinal gradient	Geml J, Pastor N, Fernandez L, Pacheco S, Semenova TA, Becerra AG, Wicaksono CY, Nouhra ER.	Mol Ecol	Geml J	10.1111/mec.12765	24762095	Mol Ecol. 2014 May;23(10):2452-72. doi: 10.1111/mec.12765.
2014	Second generation sequencing and morphological faecal analysis reveal unexpected foraging behaviour by Myotis nattereri (Chiroptera, Vespertilionidae) in winter	Hope PR, Bohmann K, Gilbert MTP, Zepeda-Mendoza ML, Razgour O, Jones G.	Front Zool	Hope PR	10.1186/1742-9994-11-39	25093034	Front Zool. 2014 May 9;11:39. doi: 10.1186/1742-9994-11-39. eCollection 2014.
2014	Quantifying cryptic Symbiodinium diversity within Orbicella faveolata and Orbicella franksi at the Flower Garden Banks, Gulf of Mexico	Green EA, Davies SW, Matz MV, Medina M.	PeerJ	Green EA	10.7717/peerj.386	24883247	PeerJ. 2014 May 13;2:e386. doi: 10.7717/peerj.386. eCollection 2014.
2014	Metagenomes from the saline desert of kutch	Pandit AS, Joshi MN, Bhargava P, Ayachit GN, Shaikh IM, Saiyed ZM, Saxena AK, Bagatharia SB.	Genome Announc	Pandit AS	10.1128/genomeA.00439-14	24831151	Genome Announc. 2014 May 15;2(3):e00439-14. doi: 10.1128/genomeA.00439-14.
2014	Ecological functions of zoosporic hyperparasites	Gleason FH, Lilje O, Marano AV, Sime-Ngando T, Sullivan BK, Kirchmair M, Neuhauser S.	Front Microbiol	Gleason FH	10.3389/fmicb.2014.00244	24904557	Front Microbiol. 2014 May 28;5:244. doi: 10.3389/fmicb.2014.00244. eCollection 2014.
2014	Effects of extracellular DNA from Candida albicans and pneumonia-related pathogens on Candida biofilm formation and hyphal transformation	Sapaar B, Nur A, Hirota K, Yumoto H, Murakami K, Amoh T, Matsuo T, Ichikawa T, Miyake Y.	J Appl Microbiol	Sapaar B	10.1111/jam.12483	24661775	J Appl Microbiol. 2014 Jun;116(6):1531-42. doi: 10.1111/jam.12483. Epub 2014 Mar 24.
2014	Environmental DNA for wildlife biology and biodiversity monitoring	Bohmann K, Evans A, Gilbert MT, Carvalho GR, Creer S, Knapp M, Yu DW, de Bruyn M.	Trends Ecol Evol	Bohmann K	10.1016/j.tree.2014.04.003	24821515	Trends Ecol Evol. 2014 Jun;29(6):358-67. doi: 10.1016/j.tree.2014.04.003. Epub 2014 May 10.
2014	Evaluation of a pooled strategy for high-throughput sequencing of cosmid clones from metagenomic libraries	Lam KN, Hall MW, Engel K, Vey G, Cheng J, Neufeld JD, Charles TC.	PLoS One	Lam KN	10.1371/journal.pone.0098968	24911009	PLoS One. 2014 Jun 9;9(6):e98968. doi: 10.1371/journal.pone.0098968. eCollection 2014.
2014	Metagenomic search strategies for interactions among plants and multiple microbes	Melcher U, Verma R, Schneider WL.	Front Plant Sci	Melcher U	10.3389/fpls.2014.00268	24966863	Front Plant Sci. 2014 Jun 11;5:268. doi: 10.3389/fpls.2014.00268. eCollection 2014.
2014	Comparison and validation of some ITS primer pairs useful for fungal metabarcoding studies	Op De Beeck M, Lievens B, Busschaert P, Declerck S, Vangronsveld J, Colpaert JV.	PLoS One	Op De Beeck M	10.1371/journal.pone.0097629	24933453	PLoS One. 2014 Jun 16;9(6):e97629. doi: 10.1371/journal.pone.0097629. eCollection 2014.
2014	An introduction to the analysis of shotgun metagenomic data	Sharpton TJ.	Front Plant Sci	Sharpton TJ	10.3389/fpls.2014.00209	24982662	Front Plant Sci. 2014 Jun 16;5:209. doi: 10.3389/fpls.2014.00209. eCollection 2014.
2014	The contribution of DNA metabarcoding to fungal conservation: diversity assessment, habitat partitioning and mapping red-listed fungi in protected coastal Salix repens communities in the Netherlands	Geml J, Gravendeel B, van der Gaag KJ, Neilen M, Lammers Y, Raes N, Semenova TA, de Knijff P, Noordeloos ME.	PLoS One	Geml J	10.1371/journal.pone.0099852	24937200	PLoS One. 2014 Jun 17;9(6):e99852. doi: 10.1371/journal.pone.0099852. eCollection 2014.
2014	Arixanthomycins A-C: Phylogeny-guided discovery of biologically active eDNA-derived pentangular polyphenols	Kang HS, Brady SF.	ACS Chem Biol	Kang HS	10.1021/cb500141b	24730509	ACS Chem Biol. 2014 Jun 20;9(6):1267-72. doi: 10.1021/cb500141b. Epub 2014 Apr 30.
2014	The impact of natural transformation on adaptation in spatially structured bacterial populations	Moradigaravand D, Engelstädter J.	BMC Evol Biol	Moradigaravand D	10.1186/1471-2148-14-141	24951188	BMC Evol Biol. 2014 Jun 20;14:141. doi: 10.1186/1471-2148-14-141.
2014	Ancient DNA sheds new light on the Svalbard foraminiferal fossil record of the last millennium	Pawłowska J, Lejzerowicz F, Esling P, Szczuciński W, Zajączkowski M, Pawlowski J.	Geobiology	Pawłowska J	10.1111/gbi.12087	24730667	Geobiology. 2014 Jul;12(4):277-88. doi: 10.1111/gbi.12087. Epub 2014 Apr 15.
2014	Streptococcus mutans extracellular DNA is upregulated during growth in biofilms, actively released via membrane vesicles, and influenced by components of the protein secretion machinery	Liao S, Klein MI, Heim KP, Fan Y, Bitoun JP, Ahn SJ, Burne RA, Koo H, Brady LJ, Wen ZT.	J Bacteriol	Liao S	10.1128/JB.01493-14	24748612	J Bacteriol. 2014 Jul;196(13):2355-66. doi: 10.1128/JB.01493-14. Epub 2014 Apr 18.
2014	The environmental biological signature: NGS profiling for forensic comparison of soils	Giampaoli S, Berti A, Di Maggio RM, Pilli E, Valentini A, Valeriani F, Gianfranceschi G, Barni F, Ripani L, Romano Spica V.	Forensic Sci Int	Giampaoli S	10.1016/j.forsciint.2014.02.028	24807707	Forensic Sci Int. 2014 Jul;240:41-7. doi: 10.1016/j.forsciint.2014.02.028. Epub 2014 Apr 3.
2014	Effects of long-term differential fertilization on eukaryotic microbial communities in an arable soil: a multiple barcoding approach	Lentendu G, Wubet T, Chatzinotas A, Wilhelm C, Buscot F, Schlegel M.	Mol Ecol	Lentendu G	10.1111/mec.12819	24888892	Mol Ecol. 2014 Jul;23(13):3341-55. doi: 10.1111/mec.12819.
2014	The rich and the sensitive: diverse fungal communities change functionally with the warming Arctic	Jumpponen A, Brown SP.	Mol Ecol	Jumpponen A	10.1111/mec.12805	24957161	Mol Ecol. 2014 Jul;23(13):3127-9. doi: 10.1111/mec.12805.
2014	An Illumina metabarcoding pipeline for fungi	Bálint M, Schmidt PA, Sharma R, Thines M, Schmitt I.	Ecol Evol	Bálint M	10.1002/ece3.1107	25077016	Ecol Evol. 2014 Jul;4(13):2642-53. doi: 10.1002/ece3.1107. Epub 2014 Jun 2.
2014	Different pioneer plant species select specific rhizosphere bacterial communities in a high mountain environment	Ciccazzo S, Esposito A, Rolli E, Zerbe S, Daffonchio D, Brusetti L.	Springerplus	Ciccazzo S	10.1186/2193-1801-3-391	25110631	Springerplus. 2014 Jul 29;3:391. doi: 10.1186/2193-1801-3-391. eCollection 2014.
2014	Assessing environmental DNA detection in controlled lentic systems	Moyer GR, Díaz-Ferguson E, Hill JE, Shea C.	PLoS One	Moyer GR	10.1371/journal.pone.0103767	25079969	PLoS One. 2014 Jul 31;9(7):e103767. doi: 10.1371/journal.pone.0103767. eCollection 2014.
2014	Un-nesting DNA Russian dolls - the potential for constructing food webs using residual DNA in empty aphid mummies	Varennes YD, Boyer S, Wratten SD.	Mol Ecol	Varennes YD	10.1111/mec.12633	24341932	Mol Ecol. 2014 Aug;23(15):3925-33. doi: 10.1111/mec.12633. Epub 2014 Jan 22.
2014	Next generation restoration genetics: applications and opportunities	Williams AV, Nevill PG, Krauss SL.	Trends Plant Sci	Williams AV	10.1016/j.tplants.2014.03.011	24767982	Trends Plant Sci. 2014 Aug;19(8):529-37. doi: 10.1016/j.tplants.2014.03.011. Epub 2014 Apr 24.
2014	The biofilm matrix destabilizers, EDTA and DNaseI, enhance the susceptibility of nontypeable Hemophilus influenzae biofilms to treatment with ampicillin and ciprofloxacin	Cavaliere R, Ball JL, Turnbull L, Whitchurch CB.	Microbiologyopen	Cavaliere R	10.1002/mbo3.187	25044339	Microbiologyopen. 2014 Aug;3(4):557-67. doi: 10.1002/mbo3.187. Epub 2014 Jul 6.
2014	Intracellular diversity of the V4 and V9 regions of the 18S rRNA in marine protists (radiolarians) assessed by high-throughput sequencing	Decelle J, Romac S, Sasaki E, Not F, Mahé F.	PLoS One	Decelle J	10.1371/journal.pone.0104297	25090095	PLoS One. 2014 Aug 4;9(8):e104297. doi: 10.1371/journal.pone.0104297. eCollection 2014.
2014	Surface physicochemistry and ionic strength affects eDNA's role in bacterial adhesion to abiotic surfaces	Regina VR, Lokanathan AR, Modrzyński JJ, Sutherland DS, Meyer RL.	PLoS One	Regina VR	10.1371/journal.pone.0105033	25122477	PLoS One. 2014 Aug 14;9(8):e105033. doi: 10.1371/journal.pone.0105033. eCollection 2014.
2014	Assessment of species diversity and distribution of an ancient diatom lineage using a DNA metabarcoding approach	Nanjappa D, Audic S, Romac S, Kooistra WH, Zingone A.	PLoS One	Nanjappa D	10.1371/journal.pone.0103810	25133638	PLoS One. 2014 Aug 18;9(8):e103810. doi: 10.1371/journal.pone.0103810. eCollection 2014.
2014	Flagella-mediated adhesion and extracellular DNA release contribute to biofilm formation and stress tolerance of Campylobacter jejuni	Svensson SL, Pryjma M, Gaynor EC.	PLoS One	Svensson SL	10.1371/journal.pone.0106063	25166748	PLoS One. 2014 Aug 28;9(8):e106063. doi: 10.1371/journal.pone.0106063. eCollection 2014.
2014	Use of high throughput sequencing and light microscopy show contrasting results in a study of phytoplankton occurrence in a freshwater environment	Xiao X, Sogge H, Lagesen K, Tooming-Klunderud A, Jakobsen KS, Rohrlack T.	PLoS One	Xiao X	10.1371/journal.pone.0106510	25171164	PLoS One. 2014 Aug 29;9(8):e106510. doi: 10.1371/journal.pone.0106510. eCollection 2014.
2014	Next-generation sequencing of 16S ribosomal RNA gene amplicons	Sanschagrin S, Yergeau E.	J Vis Exp	Sanschagrin S	10.3791/51709	25226019	J Vis Exp. 2014 Aug 29;(90):51709. doi: 10.3791/51709.
2014	GeoChip 4: a functional gene-array-based high-throughput environmental technology for microbial community analysis	Tu Q, Yu H, He Z, Deng Y, Wu L, Van Nostrand JD, Zhou A, Voordeckers J, Lee YJ, Qin Y, Hemme CL, Shi Z, Xue K, Yuan T, Wang A, Zhou J.	Mol Ecol Resour	Tu Q	10.1111/1755-0998.12239	24520909	Mol Ecol Resour. 2014 Sep;14(5):914-28. doi: 10.1111/1755-0998.12239. Epub 2014 Mar 14.
2014	Real-time PCR for quantification in soil of glycoside hydrolase family 6 cellulase genes	Merlin C, Besaury L, Niepceron M, Mchergui C, Riah W, Bureau F, Gattin I, Bodilis J.	Lett Appl Microbiol	Merlin C	10.1111/lam.12273	24738495	Lett Appl Microbiol. 2014 Sep;59(3):284-91. doi: 10.1111/lam.12273. Epub 2014 May 5.
2014	Iron triggers λSo prophage induction and release of extracellular DNA in Shewanella oneidensis MR-1 biofilms	Binnenkade L, Teichmann L, Thormann KM.	Appl Environ Microbiol	Binnenkade L	10.1128/AEM.01480-14	24951794	Appl Environ Microbiol. 2014 Sep;80(17):5304-16. doi: 10.1128/AEM.01480-14. Epub 2014 Jun 20.
2014	A procedure for separate recovery of extra- and intracellular DNA from a single marine sediment sample	Alawi M, Schneider B, Kallmeyer J.	J Microbiol Methods	Alawi M	10.1016/j.mimet.2014.06.009	24955890	J Microbiol Methods. 2014 Sep;104:36-42. doi: 10.1016/j.mimet.2014.06.009. Epub 2014 Jun 21.
2014	Resistance to the crayfish plague pathogen, Aphanomyces astaci, in two freshwater shrimps	Svoboda J, Mrugała A, Kozubíková-Balcarová E, Kouba A, Diéguez-Uribeondo J, Petrusek A.	J Invertebr Pathol	Svoboda J	10.1016/j.jip.2014.07.004	25064254	J Invertebr Pathol. 2014 Sep;121:97-104. doi: 10.1016/j.jip.2014.07.004. Epub 2014 Jul 23.
2014	Evaluation of the kinetics and mechanism of action of anti-integration host factor-mediated disruption of bacterial biofilms	Brockson ME, Novotny LA, Mokrzan EM, Malhotra S, Jurcisek JA, Akbar R, Devaraj A, Goodman SD, Bakaletz LO.	Mol Microbiol	Brockson ME	10.1111/mmi.12735	25069521	Mol Microbiol. 2014 Sep;93(6):1246-58. doi: 10.1111/mmi.12735. Epub 2014 Aug 19.
2014	Wide occurrence of SSU rDNA intragenomic polymorphism in foraminifera and its implications for molecular species identification	Weber AA, Pawlowski J.	Protist	Weber AA	10.1016/j.protis.2014.07.006	25150612	Protist. 2014 Sep;165(5):645-61. doi: 10.1016/j.protis.2014.07.006. Epub 2014 Jul 24.
2014	DNA metabarcoding and the cytochrome c oxidase subunit I marker: not a perfect match	Deagle BE, Jarman SN, Coissac E, Pompanon F, Taberlet P.	Biol Lett	Deagle BE	10.1098/rsbl.2014.0562	25209199	Biol Lett. 2014 Sep;10(9):20140562. doi: 10.1098/rsbl.2014.0562.
2014	Folding-upon-binding and signal-on electrochemical DNA sensor with high affinity and specificity	Idili A, Amodio A, Vidonis M, Feinberg-Somerson J, Castronovo M, Ricci F.	Anal Chem	Idili A	10.1021/ac501418g	24947124	Anal Chem. 2014 Sep 16;86(18):9013-9. doi: 10.1021/ac501418g. Epub 2014 Jul 3.
2014	Effect of DNA extraction and sample preservation method on rumen bacterial population	Fliegerova K, Tapio I, Bonin A, Mrazek J, Callegari ML, Bani P, Bayat A, Vilkki J, Kopečný J, Shingfield KJ, Boyer F, Coissac E, Taberlet P, Wallace RJ.	Anaerobe	Fliegerova K	10.1016/j.anaerobe.2013.09.015	24125910	Anaerobe. 2014 Oct;29:80-4. doi: 10.1016/j.anaerobe.2013.09.015. Epub 2013 Oct 12.
2014	Extraction of the metagenomic DNA and assessment of the bacterial diversity from the petroleum-polluted sites	Akbari VG, Pandya RD, Singh SP.	Environ Monit Assess	Akbari VG	10.1007/s10661-014-3859-6	24869956	Environ Monit Assess. 2014 Oct;186(10):6351-62. doi: 10.1007/s10661-014-3859-6. Epub 2014 May 29.
2014	Expanding the Mimiviridae family using asparagine synthase as a sequence bait	Mozar M, Claverie JM.	Virology	Mozar M	10.1016/j.virol.2014.05.013	24908633	Virology. 2014 Oct;466-467:112-22. doi: 10.1016/j.virol.2014.05.013. Epub 2014 Jun 5.
2014	Evaluation of fluorescent stains for visualizing extracellular DNA in biofilms	Okshevsky M, Meyer RL.	J Microbiol Methods	Okshevsky M	10.1016/j.mimet.2014.07.010	25017901	J Microbiol Methods. 2014 Oct;105:102-4. doi: 10.1016/j.mimet.2014.07.010. Epub 2014 Jul 11.
2014	Computational integration of genomic traits into 16S rDNA microbiota sequencing studies	Keller A, Horn H, Förster F, Schultz J.	Gene	Keller A	10.1016/j.gene.2014.07.066	25084126	Gene. 2014 Oct 1;549(1):186-91. doi: 10.1016/j.gene.2014.07.066. Epub 2014 Jul 30.
2014	From barcoding single individuals to metabarcoding biological communities: towards an integrative approach to the study of global biodiversity	Cristescu ME.	Trends Ecol Evol	Cristescu ME	10.1016/j.tree.2014.08.001	25175416	Trends Ecol Evol. 2014 Oct;29(10):566-71. doi: 10.1016/j.tree.2014.08.001. Epub 2014 Aug 28.
2014	Next-generation environmental diversity surveys of foraminifera: preparing the future	Pawlowski J, Lejzerowicz F, Esling P.	Biol Bull	Pawlowski J	10.1086/BBLv227n2p93	25411369	Biol Bull. 2014 Oct;227(2):93-106. doi: 10.1086/BBLv227n2p93.
2014	Deciphering diversity and ecological function from marine metagenomes	Bik HM.	Biol Bull	Bik HM	10.1086/BBLv227n2p107	25411370	Biol Bull. 2014 Oct;227(2):107-16. doi: 10.1086/BBLv227n2p107.
2014	[Construction and validation of a dual-luciferase reporter gene system for screening and evaluating anti-liver fibrosis drugs that inhibit transcription of the gene encoding collagen I, chain a1]	Zhang W, Dai X, Yu H, Wang L, Sun S, Li J, Zhou Y.	Zhonghua Gan Zang Bing Za Zhi	Zhang W	10.3760/cma.j.issn.1007-3418.2014.10.007	25496864	Zhonghua Gan Zang Bing Za Zhi. 2014 Oct;22(10):747-51. doi: 10.3760/cma.j.issn.1007-3418.2014.10.007.
2014	Effects of phylogenetic reconstruction method on the robustness of species delimitation using single-locus data	Tang CQ, Humphreys AM, Fontaneto D, Barraclough TG, Paradis E.	Methods Ecol Evol	Tang CQ	10.1111/2041-210X.12246	25821577	Methods Ecol Evol. 2014 Oct;5(10):1086-1094. doi: 10.1111/2041-210X.12246. Epub 2014 Oct 29.
2014	Environmental monitoring through protist next-generation sequencing metabarcoding: assessing the impact of fish farming on benthic foraminifera communities	Pawlowski J, Esling P, Lejzerowicz F, Cedhagen T, Wilding TA.	Mol Ecol Resour	Pawlowski J	10.1111/1755-0998.12261	24734911	Mol Ecol Resour. 2014 Nov;14(6):1129-40. doi: 10.1111/1755-0998.12261. Epub 2014 May 8.
2014	Environmental metabarcodes for insects: in silico PCR reveals potential for taxonomic bias	Clarke LJ, Soubrier J, Weyrich LS, Cooper A.	Mol Ecol Resour	Clarke LJ	10.1111/1755-0998.12265	24751203	Mol Ecol Resour. 2014 Nov;14(6):1160-70. doi: 10.1111/1755-0998.12265. Epub 2014 May 14.
2014	Forensic soil DNA analysis using high-throughput sequencing: a comparison of four molecular markers	Young JM, Weyrich LS, Cooper A.	Forensic Sci Int Genet	Young JM	10.1016/j.fsigen.2014.07.014	25151602	Forensic Sci Int Genet. 2014 Nov;13:176-84. doi: 10.1016/j.fsigen.2014.07.014. Epub 2014 Aug 4.
2014	F-108 polymer and capillary electrophoresis easily resolves complex environmental DNA mixtures and SNPs	Damaso N, Martin L, Kushwaha P, Mills D.	Electrophoresis	Damaso N	10.1002/elps.201400069	25168595	Electrophoresis. 2014 Nov;35(21-22):3208-11. doi: 10.1002/elps.201400069. Epub 2014 Oct 20.
2014	Rapid construction of a Bacterial Artificial Chromosomal (BAC) expression vector using designer DNA fragments	Chen C, Zhao X, Jin Y, Zhao ZK, Suh JW.	Plasmid	Chen C	10.1016/j.plasmid.2014.10.002	25454071	Plasmid. 2014 Nov;76:79-86. doi: 10.1016/j.plasmid.2014.10.002. Epub 2014 Oct 17.
2014	The application of eDNA for monitoring of the Great Crested Newt in the UK	Rees HC, Bishop K, Middleditch DJ, Patmore JR, Maddison BC, Gough KC.	Ecol Evol	Rees HC	10.1002/ece3.1272	25505530	Ecol Evol. 2014 Nov;4(21):4023-32. doi: 10.1002/ece3.1272. Epub 2014 Sep 30.
2014	Molecular detection of trophic interactions: emerging trends, distinct advantages, significant considerations and conservation applications	Clare EL.	Evol Appl	Clare EL	10.1111/eva.12225	25553074	Evol Appl. 2014 Nov;7(9):1144-57. doi: 10.1111/eva.12225. Epub 2014 Oct 29.
2014	Quantifying environmental DNA signals for aquatic invasive species across multiple detection platforms	Nathan LM, Simmons M, Wegleitner BJ, Jerde CL, Mahon AR.	Environ Sci Technol	Nathan LM	10.1021/es5034052	25299381	Environ Sci Technol. 2014 Nov 4;48(21):12800-6. doi: 10.1021/es5034052. Epub 2014 Oct 23.
2014	The relationship between the distribution of common carp and their environmental DNA in a small lake	Eichmiller JJ, Bajer PG, Sorensen PW.	PLoS One	Eichmiller JJ	10.1371/journal.pone.0112611	25383965	PLoS One. 2014 Nov 10;9(11):e112611. doi: 10.1371/journal.pone.0112611. eCollection 2014.
2014	Investigations of potential microbial methanogenic and carbon monoxide utilization pathways in ultra-basic reducing springs associated with present-day continental serpentinization: the Tablelands, NL, CAN	Morrill PL, Brazelton WJ, Kohl L, Rietze A, Miles SM, Kavanagh H, Schrenk MO, Ziegler SE, Lang SQ.	Front Microbiol	Morrill PL	10.3389/fmicb.2014.00613	25431571	Front Microbiol. 2014 Nov 13;5:613. doi: 10.3389/fmicb.2014.00613. eCollection 2014.
2014	Persistence of DNA in carcasses, slime and avian feces may affect interpretation of environmental DNA data	Merkes CM, McCalla SG, Jensen NR, Gaikowski MP, Amberg JJ.	PLoS One	Merkes CM	10.1371/journal.pone.0113346	25402206	PLoS One. 2014 Nov 17;9(11):e113346. doi: 10.1371/journal.pone.0113346. eCollection 2014.
2014	Biofilm formation by virulent and non-virulent strains of Haemophilus parasuis	Bello-Ortí B, Deslandes V, Tremblay YD, Labrie J, Howell KJ, Tucker AW, Maskell DJ, Aragon V, Jacques M.	Vet Res	Bello-Ortí B	10.1186/s13567-014-0104-9	25428823	Vet Res. 2014 Nov 27;45(1):104. doi: 10.1186/s13567-014-0104-9.
2014	Fungal biogeography. Global diversity and geography of soil fungi	Tedersoo L, Bahram M, Põlme S, Kõljalg U, Yorou NS, Wijesundera R, Villarreal Ruiz L, Vasco-Palacios AM, Thu PQ, Suija A, Smith ME, Sharp C, Saluveer E, Saitta A, Rosas M, Riit T, Ratkowsky D, Pritsch K, Põldmaa K, Piepenbring M, Phosri C, Peterson M, Parts K, Pärtel K, Otsing E, Nouhra E, Njouonkou AL, Nilsson RH, Morgado LN, Mayor J, May TW, Majuakim L, Lodge DJ, Lee SS, Larsson KH, Kohout P, H…	Science	Tedersoo L	10.1126/science.1256688	25430773	Science. 2014 Nov 28;346(6213):1256688. doi: 10.1126/science.1256688.
2014	Extracellular DNA impedes the transport of vancomycin in Staphylococcus epidermidis biofilms preexposed to subinhibitory concentrations of vancomycin	Doroshenko N, Tseng BS, Howlin RP, Deacon J, Wharton JA, Thurner PJ, Gilmore BF, Parsek MR, Stoodley P.	Antimicrob Agents Chemother	Doroshenko N	10.1128/AAC.03132-14	25267673	Antimicrob Agents Chemother. 2014 Dec;58(12):7273-82. doi: 10.1128/AAC.03132-14. Epub 2014 Sep 29.
2014	A phylogenetic perspective on species diversity, β-diversity and biogeography for the microbial world	Barberán A, Casamayor EO.	Mol Ecol	Barberán A	10.1111/mec.12971	25327842	Mol Ecol. 2014 Dec;23(23):5868-76. doi: 10.1111/mec.12971. Epub 2014 Nov 10.
2014	History, applications, methodological issues and perspectives for the use of environmental DNA (eDNA) in marine and freshwater environments	Díaz-Ferguson EE, Moyer GR.	Rev Biol Trop	Díaz-Ferguson EE	10.15517/rbt.v62i4.13231	25720166	Rev Biol Trop. 2014 Dec;62(4):1273-84. doi: 10.15517/rbt.v62i4.13231.
2014	Template-independent, in situ grown DNA nanotail enabling label-free femtomolar chronocoulometric detection of nucleic acids	Yang F, Yang X, Wang Y, Qin Y, Liu X, Yan X, Zou K, Ning Y, Zhang GJ.	Anal Chem	Yang F	10.1021/ac503728s	25369556	Anal Chem. 2014 Dec 2;86(23):11905-12. doi: 10.1021/ac503728s. Epub 2014 Nov 14.
2014	Improved methods for capture, extraction, and quantitative assay of environmental DNA from Asian bigheaded carp (Hypophthalmichthys spp.)	Turner CR, Miller DJ, Coyne KJ, Corush J.	PLoS One	Turner CR	10.1371/journal.pone.0114329	25474207	PLoS One. 2014 Dec 4;9(12):e114329. doi: 10.1371/journal.pone.0114329. eCollection 2014.
2014	Extracellular DNA release confers heterogeneity in Candida albicans biofilm formation	Rajendran R, Sherry L, Lappin DF, Nile CJ, Smith K, Williams C, Munro CA, Ramage G.	BMC Microbiol	Rajendran R	10.1186/s12866-014-0303-6	25476750	BMC Microbiol. 2014 Dec 5;14:303. doi: 10.1186/s12866-014-0303-6.
2014	The release rate of environmental DNA from juvenile and adult fish	Maruyama A, Nakamura K, Yamanaka H, Kondoh M, Minamoto T.	PLoS One	Maruyama A	10.1371/journal.pone.0114639	25479160	PLoS One. 2014 Dec 5;9(12):e114639. doi: 10.1371/journal.pone.0114639. eCollection 2014.
2014	Protein-based biofilm matrices in Staphylococci	Speziale P, Pietrocola G, Foster TJ, Geoghegan JA.	Front Cell Infect Microbiol	Speziale P	10.3389/fcimb.2014.00171	25540773	Front Cell Infect Microbiol. 2014 Dec 10;4:171. doi: 10.3389/fcimb.2014.00171. eCollection 2014.
2014	Multiplex sequencing of pooled mitochondrial genomes-a crucial step toward biodiversity analysis using mito-metagenomics	Tang M, Tan M, Meng G, Yang S, Su X, Liu S, Song W, Li Y, Wu Q, Zhang A, Zhou X.	Nucleic Acids Res	Tang M	10.1093/nar/gku917	25294837	Nucleic Acids Res. 2014 Dec 16;42(22):e166. doi: 10.1093/nar/gku917. Epub 2014 Oct 7.
2014	Reconstruction of cladoniamide biosynthesis reveals nonenzymatic routes to bisindole diversity	Du YL, Williams DE, Patrick BO, Andersen RJ, Ryan KS.	ACS Chem Biol	Du YL	10.1021/cb500728h	25333917	ACS Chem Biol. 2014 Dec 19;9(12):2748-54. doi: 10.1021/cb500728h. Epub 2014 Oct 24.
2014	Mining soil metagenomes to better understand the evolution of natural product structural diversity: pentangular polyphenols as a case study	Kang HS, Brady SF.	J Am Chem Soc	Kang HS	10.1021/ja510606j	25521786	J Am Chem Soc. 2014 Dec 31;136(52):18111-9. doi: 10.1021/ja510606j. Epub 2014 Dec 18.
2015	The role of extracellular DNA in the establishment, maintenance and perpetuation of bacterial biofilms	Okshevsky M, Meyer RL.	Crit Rev Microbiol	Okshevsky M	10.3109/1040841X.2013.841639	24303798	Crit Rev Microbiol. 2015;41(3):341-52. doi: 10.3109/1040841X.2013.841639. Epub 2013 Dec 4.
2015	The room temperature preservation of filtered environmental DNA samples and assimilation into a phenol-chloroform-isoamyl alcohol DNA extraction	Renshaw MA, Olds BP, Jerde CL, McVeigh MM, Lodge DM.	Mol Ecol Resour	Renshaw MA	10.1111/1755-0998.12281	24834966	Mol Ecol Resour. 2015 Jan;15(1):168-76. doi: 10.1111/1755-0998.12281. Epub 2014 Jun 11.
2015	Distance, flow and PCR inhibition: eDNA dynamics in two headwater streams	Jane SF, Wilcox TM, McKelvey KS, Young MK, Schwartz MK, Lowe WH, Letcher BH, Whiteley AR.	Mol Ecol Resour	Jane SF	10.1111/1755-0998.12285	24890199	Mol Ecol Resour. 2015 Jan;15(1):216-27. doi: 10.1111/1755-0998.12285. Epub 2014 Jun 13.
2015	Efficient and sensitive identification and quantification of airborne pollen using next-generation DNA sequencing	Kraaijeveld K, de Weger LA, Ventayol García M, Buermans H, Frank J, Hiemstra PS, den Dunnen JT.	Mol Ecol Resour	Kraaijeveld K	10.1111/1755-0998.12288	24893805	Mol Ecol Resour. 2015 Jan;15(1):8-16. doi: 10.1111/1755-0998.12288. Epub 2014 Jun 17.
2015	Antibiotic susceptibility of ica-positive and ica-negative MRSA in different phases of biofilm growth	Chopra S, Harjai K, Chhibber S.	J Antibiot (Tokyo)	Chopra S	10.1038/ja.2014.96	25074658	J Antibiot (Tokyo). 2015 Jan;68(1):15-22. doi: 10.1038/ja.2014.96. Epub 2014 Jul 30.
2015	Bacterial metabarcoding by 16S rRNA gene ion torrent amplicon sequencing	Fantini E, Gianese G, Giuliano G, Fiore A.	Methods Mol Biol	Fantini E	10.1007/978-1-4939-1720-4_5	25343859	Methods Mol Biol. 2015;1231:77-90. doi: 10.1007/978-1-4939-1720-4_5.
2015	Relocation, high-latitude warming and host genetic identity shape the foliar fungal microbiome of poplars	Bálint M, Bartha L, O'Hara RB, Olson MS, Otte J, Pfenninger M, Robertson AL, Tiffin P, Schmitt I.	Mol Ecol	Bálint M	10.1111/mec.13018	25443313	Mol Ecol. 2015 Jan;24(1):235-48. doi: 10.1111/mec.13018. Epub 2014 Dec 31.
2015	e-DNA meta-barcoding: from NGS raw data to taxonomic profiling	Bruno F, Marinella M, Santamaria M.	Methods Mol Biol	Bruno F	10.1007/978-1-4939-2291-8_16	25577384	Methods Mol Biol. 2015;1269:257-78. doi: 10.1007/978-1-4939-2291-8_16.
2015	Assessment of 2,4-Di-tert-butylphenol induced modifications in extracellular polymeric substances of Serratia marcescens	Padmavathi AR, Periyasamy M, Pandian SK.	Bioresour Technol	Padmavathi AR	10.1016/j.biortech.2015.01.049	25641715	Bioresour Technol. 2015;188:185-9. doi: 10.1016/j.biortech.2015.01.049. Epub 2015 Jan 21.
2015	Biological invasions, climate change and genomics	Chown SL, Hodgins KA, Griffin PC, Oakeshott JG, Byrne M, Hoffmann AA.	Evol Appl	Chown SL	10.1111/eva.12234	25667601	Evol Appl. 2015 Jan;8(1):23-46. doi: 10.1111/eva.12234. Epub 2014 Dec 9.
2015	A new approach for detecting fungal and oomycete plant pathogens in next generation sequencing metagenome data utilising electronic probes	Espindola A, Schneider W, Hoyt PR, Marek SM, Garzon C.	Int J Data Min Bioinform	Espindola A	10.1504/ijdmb.2015.069422	26510298	Int J Data Min Bioinform. 2015;12(2):115-28. doi: 10.1504/ijdmb.2015.069422.
2015	Application of ITS2 metabarcoding to determine the provenance of pollen collected by honey bees in an agroecosystem	Richardson RT, Lin CH, Sponsler DB, Quijia JO, Goodell K, Johnson RM.	Appl Plant Sci	Richardson RT	10.3732/apps.1400066	25606352	Appl Plant Sci. 2015 Jan 5;3(1):apps.1400066. doi: 10.3732/apps.1400066. eCollection 2015 Jan.
2015	Ancient and modern environmental DNA	Pedersen MW, Overballe-Petersen S, Ermini L, Sarkissian CD, Haile J, Hellstrom M, Spens J, Thomsen PF, Bohmann K, Cappellini E, Schnell IB, Wales NA, Carøe C, Campos PF, Schmidt AM, Gilbert MT, Hansen AJ, Orlando L, Willerslev E.	Philos Trans R Soc Lond B Biol Sci	Pedersen MW	10.1098/rstb.2013.0383	25487334	Philos Trans R Soc Lond B Biol Sci. 2015 Jan 19;370(1660):20130383. doi: 10.1098/rstb.2013.0383.
2015	Monitoring cooperative binding using electrochemical DNA-based sensors	Macazo FC, Karpel RL, White RJ.	Langmuir	Macazo FC	10.1021/la504083c	25517392	Langmuir. 2015 Jan 20;31(2):868-75. doi: 10.1021/la504083c. Epub 2015 Jan 6.
2015	A conservative isoleucine to leucine mutation causes major rearrangements and cold sensitivity in KlenTaq1 DNA polymerase	Wu EY, Walsh AR, Materne EC, Hiltner EP, Zielinski B, Miller BR 3rd, Mawby L, Modeste E, Parish CA, Barnes WM, Kermekchiev MB.	Biochemistry	Wu EY	10.1021/bi501198f	25537790	Biochemistry. 2015 Jan 27;54(3):881-9. doi: 10.1021/bi501198f. Epub 2015 Jan 9.
2015	Methicillin resistance and the biofilm phenotype in Staphylococcus aureus	McCarthy H, Rudkin JK, Black NS, Gallagher L, O'Neill E, O'Gara JP.	Front Cell Infect Microbiol	McCarthy H	10.3389/fcimb.2015.00001	25674541	Front Cell Infect Microbiol. 2015 Jan 28;5:1. doi: 10.3389/fcimb.2015.00001. eCollection 2015.
2015	Highly overlapping winter diet in two sympatric lemming species revealed by DNA metabarcoding	Soininen EM, Gauthier G, Bilodeau F, Berteaux D, Gielly L, Taberlet P, Gussarova G, Bellemain E, Hassel K, Stenøien HK, Epp L, Schrøder-Nielsen A, Brochmann C, Yoccoz NG.	PLoS One	Soininen EM	10.1371/journal.pone.0115335	25635852	PLoS One. 2015 Jan 30;10(1):e0115335. doi: 10.1371/journal.pone.0115335. eCollection 2015.
2015	Enterococcus faecalis pCF10-encoded surface proteins PrgA, PrgB (aggregation substance) and PrgC contribute to plasmid transfer, biofilm formation and virulence	Bhatty M, Cruz MR, Frank KL, Gomez JA, Andrade F, Garsin DA, Dunny GM, Kaplan HB, Christie PJ.	Mol Microbiol	Bhatty M	10.1111/mmi.12893	25431047	Mol Microbiol. 2015 Feb;95(4):660-77. doi: 10.1111/mmi.12893. Epub 2014 Dec 30.
2015	Streptococcus gordonii comCDE (competence) operon modulates biofilm formation with Candida albicans	Jack AA, Daniels DE, Jepson MA, Vickerman MM, Lamont RJ, Jenkinson HF, Nobbs AH.	Microbiology (Reading)	Jack AA	10.1099/mic.0.000010	25505189	Microbiology (Reading). 2015 Feb;161(Pt 2):411-421. doi: 10.1099/mic.0.000010. Epub 2014 Dec 10.
2015	Synthesis and anti-biofilm activities of dihydro-pyrrol-2-one derivatives on Pseudomonas aeruginosa	Ye Y, Fang F, Li Y.	Bioorg Med Chem Lett	Ye Y	10.1016/j.bmcl.2014.12.010	25537269	Bioorg Med Chem Lett. 2015 Feb 1;25(3):597-601. doi: 10.1016/j.bmcl.2014.12.010. Epub 2014 Dec 13.
2015	Stability of the gorilla microbiome despite simian immunodeficiency virus infection	Moeller AH, Peeters M, Ayouba A, Ngole EM, Esteban A, Hahn BH, Ochman H.	Mol Ecol	Moeller AH	10.1111/mec.13057	25545295	Mol Ecol. 2015 Feb;24(3):690-7. doi: 10.1111/mec.13057. Epub 2015 Jan 19.
2015	Evaluation of the Performances of Ribosomal Database Project (RDP) Classifier for Taxonomic Assignment of 16S rRNA Metabarcoding Sequences Generated from Illumina-Solexa NGS	Bacci G, Bani A, Bazzicalupo M, Ceccherini MT, Galardini M, Nannipieri P, Pietramellara G, Mengoni A.	J Genomics	Bacci G	10.7150/jgen.9204	25653722	J Genomics. 2015 Feb 1;3:36-9. doi: 10.7150/jgen.9204. eCollection 2015.
2015	Detection and isolation of Sindbis virus from mosquitoes captured during an outbreak in Sweden, 2013	Bergqvist J, Forsman O, Larsson P, Näslund J, Lilja T, Engdahl C, Lindström A, Gylfe Å, Ahlm C, Evander M, Bucht G.	Vector Borne Zoonotic Dis	Bergqvist J	10.1089/vbz.2014.1717	25700044	Vector Borne Zoonotic Dis. 2015 Feb;15(2):133-40. doi: 10.1089/vbz.2014.1717.
2015	A Burkholderia pseudomallei colony variant necessary for gastric colonization	Austin CR, Goodyear AW, Bartek IL, Stewart A, Sutherland MD, Silva EB, Zweifel A, Vitko NP, Tuanyok A, Highnam G, Mittelman D, Keim P, Schweizer HP, Vázquez-Torres A, Dow SW, Voskuil MI.	mBio	Austin CR	10.1128/mBio.02462-14	25650400	mBio. 2015 Feb 3;6(1):e02462-14. doi: 10.1128/mBio.02462-14.
2015	Metabarcoding is powerful yet still blind: a comparative analysis of morphological and molecular surveys of seagrass communities	Cowart DA, Pinheiro M, Mouchel O, Maguer M, Grall J, Miné J, Arnaud-Haond S.	PLoS One	Cowart DA	10.1371/journal.pone.0117562	25668035	PLoS One. 2015 Feb 10;10(2):e0117562. doi: 10.1371/journal.pone.0117562. eCollection 2015.
2015	Streptococcus mutans-derived extracellular matrix in cariogenic oral biofilms	Klein MI, Hwang G, Santos PH, Campanella OH, Koo H.	Front Cell Infect Microbiol	Klein MI	10.3389/fcimb.2015.00010	25763359	Front Cell Infect Microbiol. 2015 Feb 13;5:10. doi: 10.3389/fcimb.2015.00010. eCollection 2015.
2015	A novel signal-on electrochemical DNA sensor based on target catalyzed hairpin assembly strategy	Qian Y, Tang D, Du L, Zhang Y, Zhang L, Gao F.	Biosens Bioelectron	Qian Y	10.1016/j.bios.2014.09.001	25218101	Biosens Bioelectron. 2015 Feb 15;64:177-81. doi: 10.1016/j.bios.2014.09.001. Epub 2014 Sep 6.
2015	Regulation of DNA self-assembly and DNA hybridization by chiral molecules with corresponding biosensor applications	Wei B, Liu N, Zhang J, Ou X, Duan R, Yang Z, Lou X, Xia F.	Anal Chem	Wei B	10.1021/ac504797e	25644995	Anal Chem. 2015 Feb 17;87(4):2058-62. doi: 10.1021/ac504797e. Epub 2015 Feb 4.
2015	DNA barcoding and metabarcoding of standardized samples reveal patterns of marine benthic diversity	Leray M, Knowlton N.	Proc Natl Acad Sci U S A	Leray M	10.1073/pnas.1424997112	25646458	Proc Natl Acad Sci U S A. 2015 Feb 17;112(7):2076-81. doi: 10.1073/pnas.1424997112. Epub 2015 Feb 2.
2015	Mitochondrial genome sequencing and development of genetic markers for the detection of DNA of invasive bighead and silver carp (Hypophthalmichthys nobilis and H. molitrix) in environmental water samples from the United States	Farrington HL, Edwards CE, Guan X, Carr MR, Baerwaldt K, Lance RF.	PLoS One	Farrington HL	10.1371/journal.pone.0117803	25706532	PLoS One. 2015 Feb 23;10(2):e0117803. doi: 10.1371/journal.pone.0117803. eCollection 2015.
2015	Comparing the effectiveness of metagenomics and metabarcoding for diet analysis of a leaf-feeding monkey (Pygathrix nemaeus)	Srivathsan A, Sha JC, Vogler AP, Meier R.	Mol Ecol Resour	Srivathsan A	10.1111/1755-0998.12302	25042073	Mol Ecol Resour. 2015 Mar;15(2):250-61. doi: 10.1111/1755-0998.12302. Epub 2014 Aug 1.
2015	Ten real-time PCR assays for detection of fish predation at the community level in the San Francisco Estuary-Delta	Brandl S, Schumer G, Schreier BM, Conrad JL, May B, Baerwald MR.	Mol Ecol Resour	Brandl S	10.1111/1755-0998.12305	25042458	Mol Ecol Resour. 2015 Mar;15(2):278-84. doi: 10.1111/1755-0998.12305. Epub 2014 Aug 13.
2015	Vertical distribution of the soil microbiota along a successional gradient in a glacier forefield	Rime T, Hartmann M, Brunner I, Widmer F, Zeyer J, Frey B.	Mol Ecol	Rime T	10.1111/mec.13051	25533315	Mol Ecol. 2015 Mar;24(5):1091-108. doi: 10.1111/mec.13051. Epub 2015 Jan 21.
2015	Exploring the diversity of Listeria monocytogenes biofilm architecture by high-throughput confocal laser scanning microscopy and the predominance of the honeycomb-like morphotype	Guilbaud M, Piveteau P, Desvaux M, Brisse S, Briandet R.	Appl Environ Microbiol	Guilbaud M	10.1128/AEM.03173-14	25548046	Appl Environ Microbiol. 2015 Mar;81(5):1813-9. doi: 10.1128/AEM.03173-14. Epub 2014 Dec 29.
2015	Quantitative evaluation of bias in PCR amplification and next-generation sequencing derived from metabarcoding samples	Pawluczyk M, Weiss J, Links MG, Egaña Aranguren M, Wilkinson MD, Egea-Cortines M.	Anal Bioanal Chem	Pawluczyk M	10.1007/s00216-014-8435-y	25577362	Anal Bioanal Chem. 2015 Mar;407(7):1841-8. doi: 10.1007/s00216-014-8435-y. Epub 2015 Jan 11.
2015	Proteomics as the final step in the functional metagenomics study of antimicrobial resistance	Fouhy F, Stanton C, Cotter PD, Hill C, Walsh F.	Front Microbiol	Fouhy F	10.3389/fmicb.2015.00172	25784907	Front Microbiol. 2015 Mar 3;6:172. doi: 10.3389/fmicb.2015.00172. eCollection 2015.
2015	PASSIFOR: A reference library of DNA barcodes for French saproxylic beetles (Insecta, Coleoptera)	Rougerie R, Lopez-Vaamonde C, Barnouin T, Delnatte J, Moulin N, Noblecourt T, Nusillard B, Parmain G, Soldati F, Bouget C.	Biodivers Data J	Rougerie R	10.3897/BDJ.3.e4078	25829855	Biodivers Data J. 2015 Mar 4;(3):e4078. doi: 10.3897/BDJ.3.e4078. eCollection 2015.
2015	Correction: The release rate of environmental DNA from juvenile and adult fish	PLOS ONE Staff.	PLoS One	PLOS ONE Staff	10.1371/journal.pone.0118727	25742164	PLoS One. 2015 Mar 5;10(3):e0118727. doi: 10.1371/journal.pone.0118727. eCollection 2015.
2015	Metagenome of a microbial community inhabiting a metal-rich tropical stream sediment	Costa PS, Reis MP, Ávila MP, Leite LR, de Araújo FM, Salim AC, Oliveira G, Barbosa F, Chartone-Souza E, Nascimento AM.	PLoS One	Costa PS	10.1371/journal.pone.0119465	25742617	PLoS One. 2015 Mar 5;10(3):e0119465. doi: 10.1371/journal.pone.0119465. eCollection 2015.
2015	BioMiCo: a supervised Bayesian model for inference of microbial community structure	Shafiei M, Dunn KA, Boon E, MacDonald SM, Walsh DA, Gu H, Bielawski JP.	Microbiome	Shafiei M	10.1186/s40168-015-0073-x	25774293	Microbiome. 2015 Mar 10;3:8. doi: 10.1186/s40168-015-0073-x. eCollection 2015.
2015	Metabarcoding approach for the ballast water surveillance--an advantageous solution or an awkward challenge?	Zaiko A, Martinez JL, Schmidt-Petersen J, Ribicic D, Samuiloviene A, Garcia-Vazquez E.	Mar Pollut Bull	Zaiko A	10.1016/j.marpolbul.2015.01.008	25627196	Mar Pollut Bull. 2015 Mar 15;92(1-2):25-34. doi: 10.1016/j.marpolbul.2015.01.008. Epub 2015 Jan 24.
2015	The use of genus-specific amplicon pyrosequencing to assess phytophthora species diversity using eDNA from soil and water in Northern Spain	Català S, Pérez-Sierra A, Abad-Campos P.	PLoS One	Català S	10.1371/journal.pone.0119311	25775250	PLoS One. 2015 Mar 16;10(3):e0119311. doi: 10.1371/journal.pone.0119311. eCollection 2015.
2015	Use of droplet digital PCR for estimation of fish abundance and biomass in environmental DNA surveys	Doi H, Uchii K, Takahara T, Matsuhashi S, Yamanaka H, Minamoto T.	PLoS One	Doi H	10.1371/journal.pone.0122763	25799582	PLoS One. 2015 Mar 23;10(3):e0122763. doi: 10.1371/journal.pone.0122763. eCollection 2015.
2015	Prevention of biofilm formation and removal of existing biofilms by extracellular DNases of Campylobacter jejuni	Brown HL, Reuter M, Hanman K, Betts RP, van Vliet AH.	PLoS One	Brown HL	10.1371/journal.pone.0121680	25803828	PLoS One. 2015 Mar 24;10(3):e0121680. doi: 10.1371/journal.pone.0121680. eCollection 2015.
2015	The meningococcal autotransporter AutA is implicated in autoaggregation and biofilm formation	Arenas J, Cano S, Nijland R, van Dongen V, Rutten L, van der Ende A, Tommassen J.	Environ Microbiol	Arenas J	10.1111/1462-2920.12581	25059714	Environ Microbiol. 2015 Apr;17(4):1321-37. doi: 10.1111/1462-2920.12581. Epub 2014 Sep 9.
2015	The use of environmental DNA in invasive species surveillance of the Great Lakes commercial bait trade	Nathan LR, Jerde CL, Budny ML, Mahon AR.	Conserv Biol	Nathan LR	10.1111/cobi.12381	25169113	Conserv Biol. 2015 Apr;29(2):430-9. doi: 10.1111/cobi.12381. Epub 2014 Aug 28.
2015	Pfs promotes autolysis-dependent release of eDNA and biofilm formation in Staphylococcus aureus	Bao Y, Zhang X, Jiang Q, Xue T, Sun B.	Med Microbiol Immunol	Bao Y	10.1007/s00430-014-0357-y	25187407	Med Microbiol Immunol. 2015 Apr;204(2):215-26. doi: 10.1007/s00430-014-0357-y. Epub 2014 Sep 4.
2015	The exopolysaccharide Psl-eDNA interaction enables the formation of a biofilm skeleton in Pseudomonas aeruginosa	Wang S, Liu X, Liu H, Zhang L, Guo Y, Yu S, Wozniak DJ, Ma LZ.	Environ Microbiol Rep	Wang S	10.1111/1758-2229.12252	25472701	Environ Microbiol Rep. 2015 Apr;7(2):330-40. doi: 10.1111/1758-2229.12252. Epub 2015 Jan 23.
2015	Potential of sequential treatment with minocycline and S. aureus specific phage lysin in eradication of MRSA biofilms: an in vitro study	Chopra S, Harjai K, Chhibber S.	Appl Microbiol Biotechnol	Chopra S	10.1007/s00253-015-6460-1	25707865	Appl Microbiol Biotechnol. 2015 Apr;99(7):3201-10. doi: 10.1007/s00253-015-6460-1. Epub 2015 Feb 24.
2015	Reconstructing long-term human impacts on plant communities: an ecological approach based on lake sediment DNA	Pansu J, Giguet-Covex C, Ficetola GF, Gielly L, Boyer F, Zinger L, Arnaud F, Poulenard J, Taberlet P, Choler P.	Mol Ecol	Pansu J	10.1111/mec.13136	25735209	Mol Ecol. 2015 Apr;24(7):1485-98. doi: 10.1111/mec.13136. Epub 2015 Mar 23.
2015	Niche partitioning in arbuscular mycorrhizal communities in temperate grasslands: a lesson from adjacent serpentine and nonserpentine habitats	Kohout P, Doubková P, Bahram M, Suda J, Tedersoo L, Voříšková J, Sudová R.	Mol Ecol	Kohout P	10.1111/mec.13147	25753913	Mol Ecol. 2015 Apr;24(8):1831-43. doi: 10.1111/mec.13147.
2015	Rapid molecular detection of invasive species in ballast and harbor water by integrating environmental DNA and light transmission spectroscopy	Egan SP, Grey E, Olds B, Feder JL, Ruggiero ST, Tanner CE, Lodge DM.	Environ Sci Technol	Egan SP	10.1021/es5058659	25686279	Environ Sci Technol. 2015 Apr 7;49(7):4113-21. doi: 10.1021/es5058659. Epub 2015 Mar 13.
2015	Multiplexed metagenome mining using short DNA sequence tags facilitates targeted discovery of epoxyketone proteasome inhibitors	Owen JG, Charlop-Powers Z, Smith AG, Ternei MA, Calle PY, Reddy BV, Montiel D, Brady SF.	Proc Natl Acad Sci U S A	Owen JG	10.1073/pnas.1501124112	25831524	Proc Natl Acad Sci U S A. 2015 Apr 7;112(14):4221-6. doi: 10.1073/pnas.1501124112. Epub 2015 Mar 23.
2015	Molecular barcoding of aquatic oligochaetes: implications for biomonitoring	Vivien R, Wyler S, Lafont M, Pawlowski J.	PLoS One	Vivien R	10.1371/journal.pone.0125485	25856230	PLoS One. 2015 Apr 9;10(4):e0125485. doi: 10.1371/journal.pone.0125485. eCollection 2015.
2015	Environmental DNA (eDNA) sampling improves occurrence and detection estimates of invasive burmese pythons	Hunter ME, Oyler-McCance SJ, Dorazio RM, Fike JA, Smith BJ, Hunter CT, Reed RN, Hart KM.	PLoS One	Hunter ME	10.1371/journal.pone.0121655	25874630	PLoS One. 2015 Apr 15;10(4):e0121655. doi: 10.1371/journal.pone.0121655. eCollection 2015.
2015	Integrated electrochemical microsystems for genetic detection of pathogens at the point of care	Hsieh K, Ferguson BS, Eisenstein M, Plaxco KW, Soh HT.	Acc Chem Res	Hsieh K	10.1021/ar500456w	25785632	Acc Chem Res. 2015 Apr 21;48(4):911-20. doi: 10.1021/ar500456w. Epub 2015 Mar 18.
2015	From benchtop to desktop: important considerations when designing amplicon sequencing workflows	Murray DC, Coghlan ML, Bunce M.	PLoS One	Murray DC	10.1371/journal.pone.0124671	25902146	PLoS One. 2015 Apr 22;10(4):e0124671. doi: 10.1371/journal.pone.0124671. eCollection 2015.
2015	Mechanisms of chemical cooperative carcinogenesis by epidermal Langerhans cells	Lewis JM, Bürgler CD, Fraser JA, Liao H, Golubets K, Kucher CL, Zhao PY, Filler RB, Tigelaar RE, Girardi M.	J Invest Dermatol	Lewis JM	10.1038/jid.2014.411	25233073	J Invest Dermatol. 2015 May;135(5):1405-1414. doi: 10.1038/jid.2014.411. Epub 2014 Sep 18.
2015	Metabarcoding vs. morphological identification to assess diatom diversity in environmental studies	Zimmermann J, Glöckner G, Jahn R, Enke N, Gemeinholzer B.	Mol Ecol Resour	Zimmermann J	10.1111/1755-0998.12336	25270047	Mol Ecol Resour. 2015 May;15(3):526-42. doi: 10.1111/1755-0998.12336. Epub 2014 Oct 20.
2015	Improving soil bacterial taxa-area relationships assessment using DNA meta-barcoding	Terrat S, Dequiedt S, Horrigue W, Lelievre M, Cruaud C, Saby NP, Jolivet C, Arrouays D, Maron PA, Ranjard L, Chemidlin Prévost-Bouré N.	Heredity (Edinb)	Terrat S	10.1038/hdy.2014.91	25293875	Heredity (Edinb). 2015 May;114(5):468-75. doi: 10.1038/hdy.2014.91. Epub 2014 Oct 8.
2015	Replication levels, false presences and the estimation of the presence/absence from eDNA metabarcoding data	Ficetola GF, Pansu J, Bonin A, Coissac E, Giguet-Covex C, De Barba M, Gielly L, Lopes CM, Boyer F, Pompanon F, Rayé G, Taberlet P.	Mol Ecol Resour	Ficetola GF	10.1111/1755-0998.12338	25327646	Mol Ecol Resour. 2015 May;15(3):543-56. doi: 10.1111/1755-0998.12338. Epub 2014 Nov 10.
2015	Molecular Phylogeny and Morphology of Leannia veloxifera n. gen. et sp. Unveils a New Lineage of Monothalamous Foraminifera	Apothéloz-Perret-Gentil L, Pawlowski J.	J Eukaryot Microbiol	Apothéloz-Perret-Gentil L	10.1111/jeu.12190	25363489	J Eukaryot Microbiol. 2015 May-Jun;62(3):353-61. doi: 10.1111/jeu.12190. Epub 2014 Nov 27.
2015	Environmental metabarcoding reveals heterogeneous drivers of microbial eukaryote diversity in contrasting estuarine ecosystems	Lallias D, Hiddink JG, Fonseca VG, Gaspar JM, Sung W, Neill SP, Barnes N, Ferrero T, Hall N, Lambshead PJ, Packer M, Thomas WK, Creer S.	ISME J	Lallias D	10.1038/ismej.2014.213	25423027	ISME J. 2015 May;9(5):1208-21. doi: 10.1038/ismej.2014.213. Epub 2014 Nov 25.
2015	Sec pathway influences the growth of Deinococcus radiodurans	Wang L, Tan H, Cheng K, Li M, Xu X, Wang J, Hua Y.	Curr Microbiol	Wang L	10.1007/s00284-014-0767-5	25572493	Curr Microbiol. 2015 May;70(5):651-6. doi: 10.1007/s00284-014-0767-5. Epub 2015 Jan 9.
2015	DNA metabarcoding diet analysis for species with parapatric vs sympatric distribution: a case study on subterranean rodents	Lopes CM, De Barba M, Boyer F, Mercier C, da Silva Filho PJ, Heidtmann LM, Galiano D, Kubiak BB, Langone P, Garcias FM, Gielly L, Coissac E, de Freitas TR, Taberlet P.	Heredity (Edinb)	Lopes CM	10.1038/hdy.2014.109	25649502	Heredity (Edinb). 2015 May;114(5):525-36. doi: 10.1038/hdy.2014.109. Epub 2015 Feb 4.
2015	Neurotoxin-induced DNA damage is persistent in SH-SY5Y cells and LC neurons	Wang Y, Musich PR, Cui K, Zou Y, Zhu MY.	Neurotox Res	Wang Y	10.1007/s12640-015-9521-4	25724887	Neurotox Res. 2015 May;27(4):368-83. doi: 10.1007/s12640-015-9521-4. Epub 2015 Mar 1.
2015	Improving confidence in environmental DNA species detection	Jerde CL, Mahon AR.	Mol Ecol Resour	Jerde CL	10.1111/1755-0998.12377	25857928	Mol Ecol Resour. 2015 May;15(3):461-3. doi: 10.1111/1755-0998.12377.
2015	From Environmental Sequences to Morphology: Observation and Characterisation of a Paulinellid Testate Amoeba (Micropyxidiella edaphonis gen. nov. sp. nov. Euglyphida, Paulinellidae) from Soil using Fluorescent in situ Hybridization	Tarnawski SE, Lara E.	Protist	Tarnawski SE	10.1016/j.protis.2015.04.002	25935762	Protist. 2015 May;166(2):264-70. doi: 10.1016/j.protis.2015.04.002. Epub 2015 Apr 17.
2015	International Barcode of Life: Evolution of a global research community	Adamowicz SJ.	Genome	Adamowicz SJ	10.1139/gen-2015-0094	26444714	Genome. 2015 May;58(5):151-62. doi: 10.1139/gen-2015-0094.
2015	Microbial diversity and community respiration in freshwater sediments influenced by artificial light at night	Hölker F, Wurzbacher C, Weißenborn C, Monaghan MT, Holzhauer SI, Premke K.	Philos Trans R Soc Lond B Biol Sci	Hölker F	10.1098/rstb.2014.0130	25780242	Philos Trans R Soc Lond B Biol Sci. 2015 May 5;370(1667):20140130. doi: 10.1098/rstb.2014.0130.
2015	Droplet digital polymerase chain reaction (PCR) outperforms real-time PCR in the detection of environmental DNA from an invasive fish species	Doi H, Takahara T, Minamoto T, Matsuhashi S, Uchii K, Yamanaka H.	Environ Sci Technol	Doi H	10.1021/acs.est.5b00253	25850372	Environ Sci Technol. 2015 May 5;49(9):5601-8. doi: 10.1021/acs.est.5b00253. Epub 2015 Apr 20.
2015	A novel DNA biosensor using a ferrocenyl intercalator applied to the potential detection of human population biomarkers in wastewater	Yang Z, Anglès d'Auriac M, Goggins S, Kasprzyk-Hordern B, Thomas KV, Frost CG, Estrela P.	Environ Sci Technol	Yang Z	10.1021/acs.est.5b00637	25853680	Environ Sci Technol. 2015 May 5;49(9):5609-17. doi: 10.1021/acs.est.5b00637. Epub 2015 Apr 23.
2015	Targeted metagenomics: finding rare tryptophan dimer natural products in the environment	Chang FY, Ternei MA, Calle PY, Brady SF.	J Am Chem Soc	Chang FY	10.1021/jacs.5b01968	25872030	J Am Chem Soc. 2015 May 13;137(18):6044-52. doi: 10.1021/jacs.5b01968. Epub 2015 May 4.
2015	Influence of Adhesion Force on icaA and cidA Gene Expression and Production of Matrix Components in Staphylococcus aureus Biofilms	Harapanahalli AK, Chen Y, Li J, Busscher HJ, van der Mei HC.	Appl Environ Microbiol	Harapanahalli AK	10.1128/AEM.04178-14	25746995	Appl Environ Microbiol. 2015 May 15;81(10):3369-78. doi: 10.1128/AEM.04178-14. Epub 2015 Mar 6.
2015	Analyses of Sporocarps, Morphotyped Ectomycorrhizae, Environmental ITS and LSU Sequences Identify Common Genera that Occur at a Periglacial Site	Jumpponen A, Brown SP, Trappe JM, Cázares E, Strömmer R.	J Fungi (Basel)	Jumpponen A	10.3390/jof1010076	29376900	J Fungi (Basel). 2015 May 25;1(1):76-93. doi: 10.3390/jof1010076.
2015	Mycobacterium avium Possesses Extracellular DNA that Contributes to Biofilm Formation, Structural Integrity, and Tolerance to Antibiotics	Rose SJ, Babrak LM, Bermudez LE.	PLoS One	Rose SJ	10.1371/journal.pone.0128772	26010725	PLoS One. 2015 May 26;10(5):e0128772. doi: 10.1371/journal.pone.0128772. eCollection 2015.
2015	Extracellular DNA as a target for biofilm control	Okshevsky M, Regina VR, Meyer RL.	Curr Opin Biotechnol	Okshevsky M	10.1016/j.copbio.2014.12.002	25528382	Curr Opin Biotechnol. 2015 Jun;33:73-80. doi: 10.1016/j.copbio.2014.12.002. Epub 2014 Dec 18.
2015	DNABII proteins play a central role in UPEC biofilm structure	Devaraj A, Justice SS, Bakaletz LO, Goodman SD.	Mol Microbiol	Devaraj A	10.1111/mmi.12994	25757804	Mol Microbiol. 2015 Jun;96(6):1119-35. doi: 10.1111/mmi.12994. Epub 2015 Apr 16.
2015	The CpAL quorum sensing system regulates production of hemolysins CPA and PFO to build Clostridium perfringens biofilms	Vidal JE, Shak JR, Canizalez-Roman A.	Infect Immun	Vidal JE	10.1128/IAI.00240-15	25824838	Infect Immun. 2015 Jun;83(6):2430-42. doi: 10.1128/IAI.00240-15. Epub 2015 Mar 30.
2015	First insight into dead wood protistan diversity: a molecular sampling of bright-spored Myxomycetes (Amoebozoa, slime-moulds) in decaying beech logs	Clissmann F, Fiore-Donno AM, Hoppe B, Krüger D, Kahl T, Unterseher M, Schnittler M.	FEMS Microbiol Ecol	Clissmann F	10.1093/femsec/fiv050	25953856	FEMS Microbiol Ecol. 2015 Jun;91(6):fiv050. doi: 10.1093/femsec/fiv050. Epub 2015 May 7.
2015	Microbial metagenomics in the Baltic Sea: Recent advancements and prospects for environmental monitoring	Ininbergs K, Bergman B, Larsson J, Ekman M.	Ambio	Ininbergs K	10.1007/s13280-015-0663-7	26022326	Ambio. 2015 Jun;44 Suppl 3(Suppl 3):439-50. doi: 10.1007/s13280-015-0663-7.
2015	Divergence thresholds and divergent biodiversity estimates: can metabarcoding reliably describe zooplankton communities?	Brown EA, Chain FJ, Crease TJ, MacIsaac HJ, Cristescu ME.	Ecol Evol	Brown EA	10.1002/ece3.1485	26078859	Ecol Evol. 2015 Jun;5(11):2234-51. doi: 10.1002/ece3.1485. Epub 2015 May 13.
2015	Toward accurate molecular identification of species in complex environmental samples: testing the performance of sequence filtering and clustering methods	Flynn JM, Brown EA, Chain FJ, MacIsaac HJ, Cristescu ME.	Ecol Evol	Flynn JM	10.1002/ece3.1497	26078860	Ecol Evol. 2015 Jun;5(11):2252-66. doi: 10.1002/ece3.1497. Epub 2015 May 13.
2015	Development and application of an eDNA method to detect and quantify a pathogenic parasite in aquatic ecosystems	Huver JR, Koprivnikar J, Johnson PT, Whyard S.	Ecol Appl	Huver JR	10.1890/14-1530.1	26380540	Ecol Appl. 2015 Jun;25(4):991-1002. doi: 10.1890/14-1530.1.
2015	Molecular Cloning of cDNA Encoding an Aquaglyceroporin, AQP-h9, in the Japanese Tree Frog, Hyla japonica: Possible Roles of AQP-h9 in Freeze Tolerance	Hirota A, Takiya Y, Sakamoto J, Shiojiri N, Suzuki M, Tanaka S, Okada R.	Zoolog Sci	Hirota A	10.2108/zs140246	26402924	Zoolog Sci. 2015 Jun;32(3):296-306. doi: 10.2108/zs140246.
2015	Flexammina islandica gen. nov. sp. nov. and some new phylotypes of monothalamous foraminifera from the coast of Iceland	Voltski I, Pawlowski J.	Zootaxa	Voltski I	10.11646/zootaxa.3964.2.5	26249434	Zootaxa. 2015 Jun 2;3964(2):245-59. doi: 10.11646/zootaxa.3964.2.5.
2015	Metabarcoding dietary analysis of coral dwelling predatory fish demonstrates the minor contribution of coral mutualists to their highly partitioned, generalist diet	Leray M, Meyer CP, Mills SC.	PeerJ	Leray M	10.7717/peerj.1047	26137428	PeerJ. 2015 Jun 25;3:e1047. doi: 10.7717/peerj.1047. eCollection 2015.
2015	DNA metabarcoding illuminates dietary niche partitioning by African large herbivores	Kartzinel TR, Chen PA, Coverdale TC, Erickson DL, Kress WJ, Kuzmina ML, Rubenstein DI, Wang W, Pringle RM.	Proc Natl Acad Sci U S A	Kartzinel TR	10.1073/pnas.1503283112	26034267	Proc Natl Acad Sci U S A. 2015 Jun 30;112(26):8019-24. doi: 10.1073/pnas.1503283112. Epub 2015 Jun 1.
2015	Universal and blocking primer mismatches limit the use of high-throughput DNA sequencing for the quantitative metabarcoding of arthropods	Piñol J, Mir G, Gomez-Polo P, Agustí N.	Mol Ecol Resour	Piñol J	10.1111/1755-0998.12355	25454249	Mol Ecol Resour. 2015 Jul;15(4):819-30. doi: 10.1111/1755-0998.12355. Epub 2014 Dec 23.
2015	Molecular detection of invertebrate prey in vertebrate diets: trophic ecology of Caribbean island lizards	Kartzinel TR, Pringle RM.	Mol Ecol Resour	Kartzinel TR	10.1111/1755-0998.12366	25545675	Mol Ecol Resour. 2015 Jul;15(4):903-14. doi: 10.1111/1755-0998.12366. Epub 2015 Jan 14.
2015	Morphological Identities of Two Different Marine Stramenopile Environmental Sequence Clades: Bicosoeca kenaiensis (Hilliard, 1971) and Cantina marsupialis (Larsen and Patterson, 1990) gen. nov., comb. nov	Yubuki N, Pánek T, Yabuki A, Čepička I, Takishita K, Inagaki Y, Leander BS.	J Eukaryot Microbiol	Yubuki N	10.1111/jeu.12207	25594562	J Eukaryot Microbiol. 2015 Jul-Aug;62(4):532-42. doi: 10.1111/jeu.12207. Epub 2015 Feb 13.
2015	Extracellular DNA in oral microbial biofilms	Jakubovics NS, Burgess JG.	Microbes Infect	Jakubovics NS	10.1016/j.micinf.2015.03.015	25862975	Microbes Infect. 2015 Jul;17(7):531-7. doi: 10.1016/j.micinf.2015.03.015. Epub 2015 Apr 8.
2015	Tracking year-to-year changes in intestinal nematode communities of rufous mouse lemurs (Microcebus rufus)	Aivelo T, Medlar A, Löytynoja A, Laakkonen J, Jernvall J.	Parasitology	Aivelo T	10.1017/S0031182015000438	25892063	Parasitology. 2015 Jul;142(8):1095-107. doi: 10.1017/S0031182015000438. Epub 2015 Apr 20.
2015	Dispersing misconceptions and identifying opportunities for the use of 'omics' in soil microbial ecology	Prosser JI.	Nat Rev Microbiol	Prosser JI	10.1038/nrmicro3468	26052662	Nat Rev Microbiol. 2015 Jul;13(7):439-46. doi: 10.1038/nrmicro3468. Epub 2015 Jun 8.
2015	DNA Barcoding and Pharmacovigilance of Herbal Medicines	de Boer HJ, Ichim MC, Newmaster SG.	Drug Saf	de Boer HJ	10.1007/s40264-015-0306-8	26076652	Drug Saf. 2015 Jul;38(7):611-20. doi: 10.1007/s40264-015-0306-8.
2015	BioMaS: a modular pipeline for Bioinformatic analysis of Metagenomic AmpliconS	Fosso B, Santamaria M, Marzano M, Alonso-Alemany D, Valiente G, Donvito G, Monaco A, Notarangelo P, Pesole G.	BMC Bioinformatics	Fosso B	10.1186/s12859-015-0595-z	26130132	BMC Bioinformatics. 2015 Jul 1;16:203. doi: 10.1186/s12859-015-0595-z.
2015	Metabarcoding Analysis of Fungal Diversity in the Phyllosphere and Carposphere of Olive (Olea europaea)	Abdelfattah A, Li Destri Nicosia MG, Cacciola SO, Droby S, Schena L.	PLoS One	Abdelfattah A	10.1371/journal.pone.0131069	26132745	PLoS One. 2015 Jul 1;10(7):e0131069. doi: 10.1371/journal.pone.0131069. eCollection 2015.
2015	Metagenome skimming for phylogenetic community ecology: a new era in biodiversity research	Papadopoulou A, Taberlet P, Zinger L.	Mol Ecol	Papadopoulou A	10.1111/mec.13263	26174127	Mol Ecol. 2015 Jul;24(14):3515-7. doi: 10.1111/mec.13263.
2015	Environmental Monitoring: Inferring the Diatom Index from Next-Generation Sequencing Data	Visco JA, Apothéloz-Perret-Gentil L, Cordonier A, Esling P, Pillet L, Pawlowski J.	Environ Sci Technol	Visco JA	10.1021/es506158m	26052741	Environ Sci Technol. 2015 Jul 7;49(13):7597-605. doi: 10.1021/es506158m. Epub 2015 Jun 18.
2015	Can DNA-Based Ecosystem Assessments Quantify Species Abundance? Testing Primer Bias and Biomass--Sequence Relationships with an Innovative Metabarcoding Protocol	Elbrecht V, Leese F.	PLoS One	Elbrecht V	10.1371/journal.pone.0130324	26154168	PLoS One. 2015 Jul 8;10(7):e0130324. doi: 10.1371/journal.pone.0130324. eCollection 2015.
2015	Campylobacter jejuni biofilms contain extracellular DNA and are sensitive to DNase I treatment	Brown HL, Hanman K, Reuter M, Betts RP, van Vliet AH.	Front Microbiol	Brown HL	10.3389/fmicb.2015.00699	26217328	Front Microbiol. 2015 Jul 10;6:699. doi: 10.3389/fmicb.2015.00699. eCollection 2015.
2015	Yeast homologous recombination-based promoter engineering for the activation of silent natural product biosynthetic gene clusters	Montiel D, Kang HS, Chang FY, Charlop-Powers Z, Brady SF.	Proc Natl Acad Sci U S A	Montiel D	10.1073/pnas.1507606112	26150486	Proc Natl Acad Sci U S A. 2015 Jul 21;112(29):8953-8. doi: 10.1073/pnas.1507606112. Epub 2015 Jul 6.
2015	Increased efficiency in identifying mixed pollen samples by meta-barcoding with a dual-indexing approach	Sickel W, Ankenbrand MJ, Grimmer G, Holzschuh A, Härtel S, Lanzen J, Steffan-Dewenter I, Keller A.	BMC Ecol	Sickel W	10.1186/s12898-015-0051-y	26194794	BMC Ecol. 2015 Jul 22;15:20. doi: 10.1186/s12898-015-0051-y.
2015	Development and Validation of Environmental DNA (eDNA) Markers for Detection of Freshwater Turtles	Davy CM, Kidd AG, Wilson CC.	PLoS One	Davy CM	10.1371/journal.pone.0130965	26200348	PLoS One. 2015 Jul 22;10(7):e0130965. doi: 10.1371/journal.pone.0130965. eCollection 2015.
2015	MiFish, a set of universal PCR primers for metabarcoding environmental DNA from fishes: detection of more than 230 subtropical marine species	Miya M, Sato Y, Fukunaga T, Sado T, Poulsen JY, Sato K, Minamoto T, Yamamoto S, Yamanaka H, Araki H, Kondoh M, Iwasaki W.	R Soc Open Sci	Miya M	10.1098/rsos.150088	26587265	R Soc Open Sci. 2015 Jul 22;2(7):150088. doi: 10.1098/rsos.150088. eCollection 2015 Jul.
2015	Crystal engineering of energetic materials: co-crystals of Ethylenedinitramine (EDNA) with modified performance and improved chemical stability	Aakeröy CB, Wijethunga TK, Desper J.	Chemistry	Aakeröy CB	10.1002/chem.201501721	26119478	Chemistry. 2015 Jul 27;21(31):11029-37. doi: 10.1002/chem.201501721. Epub 2015 Jun 26.
2015	Standardizing metadata and taxonomic identification in metabarcoding studies	Tedersoo L, Ramirez KS, Nilsson RH, Kaljuvee A, Kõljalg U, Abarenkov K.	Gigascience	Tedersoo L	10.1186/s13742-015-0074-5	26236474	Gigascience. 2015 Jul 31;4:34. doi: 10.1186/s13742-015-0074-5. eCollection 2015.
2015	Metabarcoding of benthic eukaryote communities predicts the ecological condition of estuaries	Chariton AA, Stephenson S, Morgan MJ, Steven ADL, Colloff MJ, Court LN, Hardy CM.	Environ Pollut	Chariton AA	10.1016/j.envpol.2015.03.047	25909325	Environ Pollut. 2015 Aug;203:165-174. doi: 10.1016/j.envpol.2015.03.047. Epub 2015 Apr 20.
2015	Microbial rRNA:rDNA gene ratios may be unexpectedly low due to extracellular DNA preservation in soils	Dlott G, Maul JE, Buyer J, Yarwood S.	J Microbiol Methods	Dlott G	10.1016/j.mimet.2015.05.027	26055315	J Microbiol Methods. 2015 Aug;115:112-20. doi: 10.1016/j.mimet.2015.05.027. Epub 2015 Jun 6.
2015	Growth inhibition by self-DNA: a phenomenon and its multiple explanations	Duran-Flores D, Heil M.	New Phytol	Duran-Flores D	10.1111/nph.13542	26153371	New Phytol. 2015 Aug;207(3):482-5. doi: 10.1111/nph.13542.
2015	Environmental DNA COI barcoding for quantitative analysis of protists communities: A test using the Nebela collaris complex (Amoebozoa; Arcellinida; Hyalospheniidae)	Kosakyan A, Mulot M, Mitchell EA, Lara E.	Eur J Protistol	Kosakyan A	10.1016/j.ejop.2015.06.005	26196835	Eur J Protistol. 2015 Aug;51(4):311-20. doi: 10.1016/j.ejop.2015.06.005. Epub 2015 Jun 19.
2015	Long-term warming alters richness and composition of taxonomic and functional groups of arctic fungi	Geml J, Morgado LN, Semenova TA, Welker JM, Walker MD, Smets E.	FEMS Microbiol Ecol	Geml J	10.1093/femsec/fiv095	26253509	FEMS Microbiol Ecol. 2015 Aug;91(8):fiv095. doi: 10.1093/femsec/fiv095. Epub 2015 Aug 6.
2015	Discrimination of grasshopper (Orthoptera: Acrididae) diet and niche overlap using next-generation sequencing of gut contents	McClenaghan B, Gibson JF, Shokralla S, Hajibabaei M.	Ecol Evol	McClenaghan B	10.1002/ece3.1585	26356479	Ecol Evol. 2015 Aug;5(15):3046-55. doi: 10.1002/ece3.1585. Epub 2015 Jul 7.
2015	Analysis of rbcL sequences reveals the global biodiversity, community structure, and biogeographical pattern of thermoacidophilic red algae (Cyanidiales)	Hsieh CJ, Zhan SH, Lin Y, Tang SL, Liu SL.	J Phycol	Hsieh CJ	10.1111/jpy.12310	26986790	J Phycol. 2015 Aug;51(4):682-94. doi: 10.1111/jpy.12310. Epub 2015 Jun 26.
2015	PIPITS: an automated pipeline for analyses of fungal internal transcribed spacer sequences from the Illumina sequencing platform	Gweon HS, Oliver A, Taylor J, Booth T, Gibbs M, Read DS, Griffiths RI, Schonrogge K.	Methods Ecol Evol	Gweon HS	10.1111/2041-210X.12399	27570615	Methods Ecol Evol. 2015 Aug;6(8):973-980. doi: 10.1111/2041-210X.12399. Epub 2015 May 25.
2015	High Glucose Concentration Promotes Vancomycin-Enhanced Biofilm Formation of Vancomycin-Non-Susceptible Staphylococcus aureus in Diabetic Mice	Hsu CY, Shu JC, Lin MH, Chong KY, Chen CC, Wen SM, Hsieh YT, Liao WT.	PLoS One	Hsu CY	10.1371/journal.pone.0134852	26244880	PLoS One. 2015 Aug 5;10(8):e0134852. doi: 10.1371/journal.pone.0134852. eCollection 2015.
2015	Metagenome-based diversity analyses suggest a significant contribution of non-cyanobacterial lineages to carbonate precipitation in modern microbialites	Saghaï A, Zivanovic Y, Zeyen N, Moreira D, Benzerara K, Deschamps P, Bertolino P, Ragon M, Tavera R, López-Archilla AI, López-García P.	Front Microbiol	Saghaï A	10.3389/fmicb.2015.00797	26300865	Front Microbiol. 2015 Aug 5;6:797. doi: 10.3389/fmicb.2015.00797. eCollection 2015.
2015	Streptococcus mutans copes with heat stress by multiple transcriptional regulons modulating virulence and energy metabolism	Liu C, Niu Y, Zhou X, Zheng X, Wang S, Guo Q, Li Y, Li M, Li J, Yang Y, Ding Y, Lamont RJ, Xu X.	Sci Rep	Liu C	10.1038/srep12929	26251057	Sci Rep. 2015 Aug 7;5:12929. doi: 10.1038/srep12929.
2015	The green impact: bacterioplankton response toward a phytoplankton spring bloom in the southern North Sea assessed by comparative metagenomic and metatranscriptomic approaches	Wemheuer B, Wemheuer F, Hollensteiner J, Meyer FD, Voget S, Daniel R.	Front Microbiol	Wemheuer B	10.3389/fmicb.2015.00805	26322028	Front Microbiol. 2015 Aug 11;6:805. doi: 10.3389/fmicb.2015.00805. eCollection 2015.
2015	Characterisation of biofilms formed by Lactobacillus plantarum WCFS1 and food spoilage isolates	Fernández Ramírez MD, Smid EJ, Abee T, Nierop Groot MN.	Int J Food Microbiol	Fernández Ramírez MD	10.1016/j.ijfoodmicro.2015.04.030	25965141	Int J Food Microbiol. 2015 Aug 17;207:23-9. doi: 10.1016/j.ijfoodmicro.2015.04.030. Epub 2015 Apr 24.
2015	Bacterial Community Profiling of Plastic Litter in the Belgian Part of the North Sea	De Tender CA, Devriese LI, Haegeman A, Maes S, Ruttink T, Dawyndt P.	Environ Sci Technol	De Tender CA	10.1021/acs.est.5b01093	26204244	Environ Sci Technol. 2015 Aug 18;49(16):9629-38. doi: 10.1021/acs.est.5b01093. Epub 2015 Aug 6.
2015	The camelliagenin from defatted seeds of Camellia oleifera as antibiotic substitute to treat chicken against infection of Escherichia coli and Staphylococcus aureus	Ye Y, Yang Q, Fang F, Li Y.	BMC Vet Res	Ye Y	10.1186/s12917-015-0529-z	26282272	BMC Vet Res. 2015 Aug 18;11:214. doi: 10.1186/s12917-015-0529-z.
2015	Cryptic infection of a broad taxonomic and geographic diversity of tadpoles by Perkinsea protists	Chambouvet A, Gower DJ, Jirků M, Yabsley MJ, Davis AK, Leonard G, Maguire F, Doherty-Bone TM, Bittencourt-Silva GB, Wilkinson M, Richards TA.	Proc Natl Acad Sci U S A	Chambouvet A	10.1073/pnas.1500163112	26261337	Proc Natl Acad Sci U S A. 2015 Aug 25;112(34):E4743-51. doi: 10.1073/pnas.1500163112. Epub 2015 Aug 10.
2015	Using DNA Metabarcoding to Identify the Floral Composition of Honey: A New Tool for Investigating Honey Bee Foraging Preferences	Hawkins J, de Vere N, Griffith A, Ford CR, Allainguillaume J, Hegarty MJ, Baillie L, Adams-Groom B.	PLoS One	Hawkins J	10.1371/journal.pone.0134735	26308362	PLoS One. 2015 Aug 26;10(8):e0134735. doi: 10.1371/journal.pone.0134735. eCollection 2015.
2015	FUNGAL BIOGEOGRAPHY. Response to Comment on "Global diversity and geography of soil fungi"	Tedersoo L, Bahram M, Põlme S, Anslan S, Riit T, Kõljalg U, Nilsson RH, Hildebrand F, Abarenkov K.	Science	Tedersoo L	10.1126/science.aaa5594	26315429	Science. 2015 Aug 28;349(6251):936. doi: 10.1126/science.aaa5594. Epub 2015 Aug 27.
2015	Assessing the utility of whole genome amplified DNA for next-generation molecular ecology	Blair C, Campbell CR, Yoder AD.	Mol Ecol Resour	Blair C	10.1111/1755-0998.12376	25619406	Mol Ecol Resour. 2015 Sep;15(5):1079-90. doi: 10.1111/1755-0998.12376. Epub 2015 Feb 8.
2015	Environmental genes and genomes: understanding the differences and challenges in the approaches and software for their analyses	Zepeda Mendoza ML, Sicheritz-Pontén T, Gilbert MT.	Brief Bioinform	Zepeda Mendoza ML	10.1093/bib/bbv001	25673291	Brief Bioinform. 2015 Sep;16(5):745-58. doi: 10.1093/bib/bbv001. Epub 2015 Feb 11.
2015	Giving structure to the biofilm matrix: an overview of individual strategies and emerging common themes	Hobley L, Harkins C, MacPhee CE, Stanley-Wall NR.	FEMS Microbiol Rev	Hobley L	10.1093/femsre/fuv015	25907113	FEMS Microbiol Rev. 2015 Sep;39(5):649-69. doi: 10.1093/femsre/fuv015. Epub 2015 Apr 22.
2015	Not all are free-living: high-throughput DNA metabarcoding reveals a diverse community of protists parasitizing soil metazoa	Geisen S, Laros I, Vizcaíno A, Bonkowski M, de Groot GA.	Mol Ecol	Geisen S	10.1111/mec.13238	25966360	Mol Ecol. 2015 Sep;24(17):4556-69. doi: 10.1111/mec.13238. Epub 2015 Jun 5.
2015	Prior in vitro exposure to voriconazole confers resistance to amphotericin B in Aspergillus fumigatus biofilms	Rajendran R, Mowat E, Jones B, Williams C, Ramage G.	Int J Antimicrob Agents	Rajendran R	10.1016/j.ijantimicag.2015.03.006	25979638	Int J Antimicrob Agents. 2015 Sep;46(3):342-5. doi: 10.1016/j.ijantimicag.2015.03.006. Epub 2015 Apr 24.
2015	Long-lasting modification of soil fungal diversity associated with the introduction of rabbits to a remote sub-Antarctic archipelago	Pansu J, Winkworth RC, Hennion F, Gielly L, Taberlet P, Choler P.	Biol Lett	Pansu J	10.1098/rsbl.2015.0408	26333663	Biol Lett. 2015 Sep;11(9):20150408. doi: 10.1098/rsbl.2015.0408.
2015	Contribution of vesicle-protected extracellular DNA to horizontal gene transfer in Thermus spp	Blesa A, Berenguer J.	Int Microbiol	Blesa A	10.2436/20.1501.01.248	27036745	Int Microbiol. 2015 Sep;18(3):177-87. doi: 10.2436/20.1501.01.248.
2015	High-throughput monitoring of wild bee diversity and abundance via mitogenomics	Tang M, Hardman CJ, Ji Y, Meng G, Liu S, Tan M, Yang S, Moss ED, Wang J, Yang C, Bruce C, Nevard T, Potts SG, Zhou X, Yu DW.	Methods Ecol Evol	Tang M	10.1111/2041-210X.12416	27867467	Methods Ecol Evol. 2015 Sep;6(9):1034-1043. doi: 10.1111/2041-210X.12416. Epub 2015 Jul 6.
2015	Pel is a cationic exopolysaccharide that cross-links extracellular DNA in the Pseudomonas aeruginosa biofilm matrix	Jennings LK, Storek KM, Ledvina HE, Coulon C, Marmont LS, Sadovskaya I, Secor PR, Tseng BS, Scian M, Filloux A, Wozniak DJ, Howell PL, Parsek MR.	Proc Natl Acad Sci U S A	Jennings LK	10.1073/pnas.1503058112	26311845	Proc Natl Acad Sci U S A. 2015 Sep 8;112(36):11353-8. doi: 10.1073/pnas.1503058112. Epub 2015 Aug 26.
2015	High-throughput sequencing and morphology perform equally well for benthic monitoring of marine ecosystems	Lejzerowicz F, Esling P, Pillet L, Wilding TA, Black KD, Pawlowski J.	Sci Rep	Lejzerowicz F	10.1038/srep13932	26355099	Sci Rep. 2015 Sep 10;5:13932. doi: 10.1038/srep13932.
2015	Using eDNA to experimentally test ungulate browsing preferences	Nichols RV, Cromsigt JP, Spong G.	Springerplus	Nichols RV	10.1186/s40064-015-1285-z	26380165	Springerplus. 2015 Sep 10;4:489. doi: 10.1186/s40064-015-1285-z. eCollection 2015.
2015	New Fungus-Insect Symbiosis: Culturing, Molecular, and Histological Methods Determine Saprophytic Polyporales Mutualists of Ambrosiodmus Ambrosia Beetles	Li Y, Simmons DR, Bateman CC, Short DP, Kasson MT, Rabaglia RJ, Hulcr J.	PLoS One	Li Y	10.1371/journal.pone.0137689	26367271	PLoS One. 2015 Sep 14;10(9):e0137689. doi: 10.1371/journal.pone.0137689. eCollection 2015.
2015	A novel ultrasensitive electrochemical DNA sensor based on double tetrahedral nanostructures	Zeng D, Zhang H, Zhu D, Li J, San L, Wang Z, Wang C, Wang Y, Wang L, Zuo X, Mi X.	Biosens Bioelectron	Zeng D	10.1016/j.bios.2015.04.065	25950940	Biosens Bioelectron. 2015 Sep 15;71:434-438. doi: 10.1016/j.bios.2015.04.065. Epub 2015 Apr 23.
2015	E-DNA sensor of Mycobacterium tuberculosis based on electrochemical assembly of nanomaterials (MWCNTs/PPy/PAMAM)	Miodek A, Mejri N, Gomgnimbou M, Sola C, Korri-Youssoufi H.	Anal Chem	Miodek A	10.1021/acs.analchem.5b01761	26313137	Anal Chem. 2015 Sep 15;87(18):9257-64. doi: 10.1021/acs.analchem.5b01761. Epub 2015 Aug 27.
2015	Spatial and temporal dynamics of virus occurrence in two freshwater lakes captured through metagenomic analysis	Mohiuddin M, Schellhorn HE.	Front Microbiol	Mohiuddin M	10.3389/fmicb.2015.00960	26441894	Front Microbiol. 2015 Sep 15;6:960. doi: 10.3389/fmicb.2015.00960. eCollection 2015.
2015	French invasive Asian tiger mosquito populations harbor reduced bacterial microbiota and genetic diversity compared to Vietnamese autochthonous relatives	Minard G, Tran FH, Van VT, Goubert C, Bellet C, Lambert G, Kim KL, Thuy TH, Mavingui P, Valiente Moro C.	Front Microbiol	Minard G	10.3389/fmicb.2015.00970	26441903	Front Microbiol. 2015 Sep 22;6:970. doi: 10.3389/fmicb.2015.00970. eCollection 2015.
2015	Inactivation of the Autolysis-Related Genes lrgB and yycI in Staphylococcus aureus Increases Cell Lysis-Dependent eDNA Release and Enhances Biofilm Development In Vitro and In Vivo	Beltrame CO, Côrtes MF, Bonelli RR, Côrrea AB, Botelho AM, Américo MA, Fracalanzza SE, Figueiredo AM.	PLoS One	Beltrame CO	10.1371/journal.pone.0138924	26406329	PLoS One. 2015 Sep 25;10(9):e0138924. doi: 10.1371/journal.pone.0138924. eCollection 2015.
2015	Sub-inhibitory concentrations of penicillin G induce biofilm formation by field isolates of Actinobacillus pleuropneumoniae	Hathroubi S, Fontaine-Gosselin SÈ, Tremblay YD, Labrie J, Jacques M.	Vet Microbiol	Hathroubi S	10.1016/j.vetmic.2015.06.011	26130517	Vet Microbiol. 2015 Sep 30;179(3-4):277-86. doi: 10.1016/j.vetmic.2015.06.011. Epub 2015 Jun 24.
2015	In vitro biofilm development of Streptococcus pneumoniae and formation of choline-binding protein-DNA complexes	Domenech M, Ruiz S, Moscoso M, García E.	Environ Microbiol Rep	Domenech M	10.1111/1758-2229.12295	25950767	Environ Microbiol Rep. 2015 Oct;7(5):715-27. doi: 10.1111/1758-2229.12295. Epub 2015 Jun 18.
2015	Meiofaunal community analysis by high-throughput sequencing: comparison of extraction, quality filtering, and clustering methods	Brannock PM, Halanych KM.	Mar Genomics	Brannock PM	10.1016/j.margen.2015.05.007	26001512	Mar Genomics. 2015 Oct;23:67-75. doi: 10.1016/j.margen.2015.05.007. Epub 2015 May 19.
2015	NGS metabarcoding proves successful for quantitative assessment of symbiont abundance: the case of feather mites on birds	Diaz-Real J, Serrano D, Piriz A, Jovani R.	Exp Appl Acarol	Diaz-Real J	10.1007/s10493-015-9944-x	26139533	Exp Appl Acarol. 2015 Oct;67(2):209-18. doi: 10.1007/s10493-015-9944-x. Epub 2015 Jul 3.
2015	Relationships among cleaning, environmental DNA, and healthcare-associated infections in a new evidence-based design hospital	Lesho E, Carling P, Hosford E, Ong A, Snesrud E, Sparks M, Onmus-Leone F, Dzialowy N, Fraser S, Kwak Y, Miller S, Chukwuma U, Julius M, McGann P, Clifford R.	Infect Control Hosp Epidemiol	Lesho E	10.1017/ice.2015.151	26152338	Infect Control Hosp Epidemiol. 2015 Oct;36(10):1130-8. doi: 10.1017/ice.2015.151. Epub 2015 Jul 8.
2015	Distinct SagA from Hospital-Associated Clade A1 Enterococcus faecium Strains Contributes to Biofilm Formation	Paganelli FL, de Been M, Braat JC, Hoogenboezem T, Vink C, Bayjanov J, Rogers MR, Huebner J, Bonten MJ, Willems RJ, Leavis HL.	Appl Environ Microbiol	Paganelli FL	10.1128/AEM.01716-15	26209668	Appl Environ Microbiol. 2015 Oct;81(19):6873-82. doi: 10.1128/AEM.01716-15. Epub 2015 Jul 24.
2015	Metabarcoding analysis of home composts reveals distinctive fungal communities with a high number of unassigned sequences	Langarica-Fuentes A, Fox G, Robson GD.	Microbiology (Reading)	Langarica-Fuentes A	10.1099/mic.0.000153	26243286	Microbiology (Reading). 2015 Oct;161(10):1921-1932. doi: 10.1099/mic.0.000153. Epub 2015 Aug 4.
2015	Woody plant encroachment, and its removal, impact bacterial and fungal communities across stream and terrestrial habitats in a tallgrass prairie ecosystem	Veach AM, Dodds WK, Jumpponen A.	FEMS Microbiol Ecol	Veach AM	10.1093/femsec/fiv109	26347079	FEMS Microbiol Ecol. 2015 Oct;91(10):fiv109. doi: 10.1093/femsec/fiv109. Epub 2015 Sep 6.
2015	Diverse Applications of Environmental DNA Methods in Parasitology	Bass D, Stentiford GD, Littlewood DTJ, Hartikainen H.	Trends Parasitol	Bass D	10.1016/j.pt.2015.06.013	26433253	Trends Parasitol. 2015 Oct;31(10):499-513. doi: 10.1016/j.pt.2015.06.013.
2015	I Environmental DNA sampling is more sensitive than a traditional survey technique for detecting an aquatic invader	Smart AS, Tingley R, Weeks AR, van Rooyen AR, McCarthy MA.	Ecol Appl	Smart AS	10.1890/14-1751.1	26591459	Ecol Appl. 2015 Oct;25(7):1944-52. doi: 10.1890/14-1751.1.
2015	Deep-Sea, Deep-Sequencing: Metabarcoding Extracellular DNA from Sediments of Marine Canyons	Guardiola M, Uriz MJ, Taberlet P, Coissac E, Wangensteen OS, Turon X.	PLoS One	Guardiola M	10.1371/journal.pone.0139633	26436773	PLoS One. 2015 Oct 5;10(10):e0139633. doi: 10.1371/journal.pone.0139633. eCollection 2015.
2015	Urban Market Gardening and Rodent-Borne Pathogenic Leptospira in Arid Zones: A Case Study in Niamey, Niger	Dobigny G, Garba M, Tatard C, Loiseau A, Galan M, Kadaouré I, Rossi JP, Picardeau M, Bertherat E.	PLoS Negl Trop Dis	Dobigny G	10.1371/journal.pntd.0004097	26437456	PLoS Negl Trop Dis. 2015 Oct 5;9(10):e0004097. doi: 10.1371/journal.pntd.0004097. eCollection 2015.
2015	Evaluating a multigene environmental DNA approach for biodiversity assessment	Drummond AJ, Newcomb RD, Buckley TR, Xie D, Dopheide A, Potter BC, Heled J, Ross HA, Tooman L, Grosser S, Park D, Demetras NJ, Stevens MI, Russell JC, Anderson SH, Carter A, Nelson N.	Gigascience	Drummond AJ	10.1186/s13742-015-0086-1	26445670	Gigascience. 2015 Oct 6;4:46. doi: 10.1186/s13742-015-0086-1. eCollection 2015.
2015	A regenerated electrochemical biosensor for label-free detection of glucose and urea based on conformational switch of i-motif oligonucleotide probe	Gao ZF, Chen DM, Lei JL, Luo HQ, Li NB.	Anal Chim Acta	Gao ZF	10.1016/j.aca.2015.09.045	26515000	Anal Chim Acta. 2015 Oct 15;897:10-6. doi: 10.1016/j.aca.2015.09.045. Epub 2015 Oct 1.
2015	Modeling the Sensitivity of Field Surveys for Detection of Environmental DNA (eDNA)	Schultz MT, Lance RF.	PLoS One	Schultz MT	10.1371/journal.pone.0141503	26509674	PLoS One. 2015 Oct 28;10(10):e0141503. doi: 10.1371/journal.pone.0141503. eCollection 2015.
2015	PhytoREF: a reference database of the plastidial 16S rRNA gene of photosynthetic eukaryotes with curated taxonomy	Decelle J, Romac S, Stern RF, Bendif el M, Zingone A, Audic S, Guiry MD, Guillou L, Tessier D, Le Gall F, Gourvil P, Dos Santos AL, Probert I, Vaulot D, de Vargas C, Christen R.	Mol Ecol Resour	Decelle J	10.1111/1755-0998.12401	25740460	Mol Ecol Resour. 2015 Nov;15(6):1435-45. doi: 10.1111/1755-0998.12401. Epub 2015 Apr 6.
2015	Tag jumps illuminated--reducing sequence-to-sample misidentifications in metabarcoding studies	Schnell IB, Bohmann K, Gilbert MT.	Mol Ecol Resour	Schnell IB	10.1111/1755-0998.12402	25740652	Mol Ecol Resour. 2015 Nov;15(6):1289-303. doi: 10.1111/1755-0998.12402. Epub 2015 Mar 20.
2015	Upscaling the niche variation hypothesis from the intra- to the inter-specific level	Bison M, Ibanez S, Redjadj C, Boyer F, Coissac E, Miquel C, Rioux D, Said S, Maillard D, Taberlet P, Yoccoz NG, Loison A.	Oecologia	Bison M	10.1007/s00442-015-3390-7	26198049	Oecologia. 2015 Nov;179(3):835-42. doi: 10.1007/s00442-015-3390-7. Epub 2015 Jul 22.
2015	An eDNA assay for Irish Petromyzon marinus and Salmo trutta and field validation in running water	Gustavson MS, Collins PC, Finarelli JA, Egan D, Conchúir RÓ, Wightman GD, King JJ, Gauthier DT, Whelan K, Carlsson JE, Carlsson J.	J Fish Biol	Gustavson MS	10.1111/jfb.12781	26377304	J Fish Biol. 2015 Nov;87(5):1254-62. doi: 10.1111/jfb.12781. Epub 2015 Sep 17.
2015	Edna B. Foa: Award for Distinguished Scientific Contributions		Am Psychol		10.1037/a0039781	26618942	Am Psychol. 2015 Nov;70(8):677-9. doi: 10.1037/a0039781.
2015	Rank-based characterization of pollen assemblages collected by honey bees using a multi-locus metabarcoding approach	Richardson RT, Lin CH, Quijia JO, Riusech NS, Goodell K, Johnson RM.	Appl Plant Sci	Richardson RT	10.3732/apps.1500043	26649264	Appl Plant Sci. 2015 Oct 30;3(11):apps.1500043. doi: 10.3732/apps.1500043. eCollection 2015 Nov.
2015	Chronic lung infection by Pseudomonas aeruginosa biofilm is cured by L-Methionine in combination with antibiotic therapy	Gnanadhas DP, Elango M, Datey A, Chakravortty D.	Sci Rep	Gnanadhas DP	10.1038/srep16043	26521707	Sci Rep. 2015 Nov 2;5:16043. doi: 10.1038/srep16043.
2015	The Dual Challenges of Generality and Specificity When Developing Environmental DNA Markers for Species and Subspecies of Oncorhynchus	Wilcox TM, Carim KJ, McKelvey KS, Young MK, Schwartz MK.	PLoS One	Wilcox TM	10.1371/journal.pone.0142008	26536367	PLoS One. 2015 Nov 4;10(11):e0142008. doi: 10.1371/journal.pone.0142008. eCollection 2015.
2015	The Characterization of Novel Tissue Microbiota Using an Optimized 16S Metagenomic Sequencing Pipeline	Lluch J, Servant F, Païssé S, Valle C, Valière S, Kuchly C, Vilchez G, Donnadieu C, Courtney M, Burcelin R, Amar J, Bouchez O, Lelouvier B.	PLoS One	Lluch J	10.1371/journal.pone.0142334	26544955	PLoS One. 2015 Nov 6;10(11):e0142334. doi: 10.1371/journal.pone.0142334. eCollection 2015.
2015	Accurate assessment of the impact of salmon farming on benthic sediment enrichment using foraminiferal metabarcoding	Pochon X, Wood SA, Keeley NB, Lejzerowicz F, Esling P, Drew J, Pawlowski J.	Mar Pollut Bull	Pochon X	10.1016/j.marpolbul.2015.08.022	26337228	Mar Pollut Bull. 2015 Nov 15;100(1):370-382. doi: 10.1016/j.marpolbul.2015.08.022. Epub 2015 Aug 31.
2015	Metabarcoding approach for nonindigenous species surveillance in marine coastal waters	Zaiko A, Samuiloviene A, Ardura A, Garcia-Vazquez E.	Mar Pollut Bull	Zaiko A	10.1016/j.marpolbul.2015.09.030	26422121	Mar Pollut Bull. 2015 Nov 15;100(1):53-59. doi: 10.1016/j.marpolbul.2015.09.030. Epub 2015 Sep 28.
2015	Climatic warming and the future of bison as grazers	Craine JM, Towne EG, Miller M, Fierer N.	Sci Rep	Craine JM	10.1038/srep16738	26567987	Sci Rep. 2015 Nov 16;5:16738. doi: 10.1038/srep16738.
2015	Molecular diversity and distribution of marine fungi across 130 European environmental samples	Richards TA, Leonard G, Mahé F, Del Campo J, Romac S, Jones MD, Maguire F, Dunthorn M, De Vargas C, Massana R, Chambouvet A.	Proc Biol Sci	Richards TA	10.1098/rspb.2015.2243	26582030	Proc Biol Sci. 2015 Nov 22;282(1819):20152243. doi: 10.1098/rspb.2015.2243.
2015	Nanoprobe-Initiated Enzymatic Polymerization for Highly Sensitive Electrochemical DNA Detection	Wan Y, Wang P, Su Y, Wang L, Pan D, Aldalbahi A, Yang S, Zuo X.	ACS Appl Mater Interfaces	Wan Y	10.1021/acsami.5b08817	26524941	ACS Appl Mater Interfaces. 2015 Nov 25;7(46):25618-23. doi: 10.1021/acsami.5b08817. Epub 2015 Nov 11.
2015	The ultrastructure of subgingival dental plaque, revealed by high-resolution field emission scanning electron microscopy	Holliday R, Preshaw PM, Bowen L, Jakubovics NS.	BDJ Open	Holliday R	10.1038/bdjopen.2015.3	29607057	BDJ Open. 2015 Nov 27;1:15003. doi: 10.1038/bdjopen.2015.3. eCollection 2015.
2015	Identification of Chinese Herbs Using a Sequencing-Free Nanostructured Electrochemical DNA Biosensor	Lei Y, Yang F, Tang L, Chen K, Zhang GJ.	Sensors (Basel)	Lei Y	10.3390/s151229773	26633399	Sensors (Basel). 2015 Nov 30;15(12):29882-92. doi: 10.3390/s151229773.
2015	Metabarcoding-based fungal diversity on coarse and fine particulate organic matter in a first-order stream in Nova Scotia, Canada	Wurzbacher C, Grimmett IJ, Bärlocher F.	F1000Res	Wurzbacher C	10.12688/f1000research.7359.2	26918122	F1000Res. 2015 Nov 30;4:1378. doi: 10.12688/f1000research.7359.2. eCollection 2015.
2015	Metabarcoding of the kombucha microbial community grown in different microenvironments	Reva ON, Zaets IE, Ovcharenko LP, Kukharenko OE, Shpylova SP, Podolich OV, de Vera JP, Kozyrovska NO.	AMB Express	Reva ON	10.1186/s13568-015-0124-5	26061774	AMB Express. 2015 Dec;5(1):124. doi: 10.1186/s13568-015-0124-5. Epub 2015 Jun 11.
2015	Detecting nuisance species using NGST: Methodology shortcomings and possible application in ballast water monitoring	Zaiko A, Martinez JL, Ardura A, Clusa L, Borrell YJ, Samuiloviene A, Roca A, Garcia-Vazquez E.	Mar Environ Res	Zaiko A	10.1016/j.marenvres.2015.07.002	26174116	Mar Environ Res. 2015 Dec;112(Pt B):64-72. doi: 10.1016/j.marenvres.2015.07.002. Epub 2015 Jul 6.
2015	Diversity of hydrolases from hydrothermal vent sediments of the Levante Bay, Vulcano Island (Aeolian archipelago) identified by activity-based metagenomics and biochemical characterization of new esterases and an arabinopyranosidase	Placido A, Hai T, Ferrer M, Chernikova TN, Distaso M, Armstrong D, Yakunin AF, Toshchakov SV, Yakimov MM, Kublanov IV, Golyshina OV, Pesole G, Ceci LR, Golyshin PN.	Appl Microbiol Biotechnol	Placido A	10.1007/s00253-015-6873-x	26266751	Appl Microbiol Biotechnol. 2015 Dec;99(23):10031-46. doi: 10.1007/s00253-015-6873-x. Epub 2015 Aug 13.
2015	DNA metabarcoding of insects and allies: an evaluation of primers and pipelines	Brandon-Mong GJ, Gan HM, Sing KW, Lee PS, Lim PE, Wilson JJ.	Bull Entomol Res	Brandon-Mong GJ	10.1017/S0007485315000681	26344799	Bull Entomol Res. 2015 Dec;105(6):717-27. doi: 10.1017/S0007485315000681. Epub 2015 Sep 7.
2015	A small-molecule norspermidine and norspermidine-hosting polyelectrolyte coatings inhibit biofilm formation by multi-species wastewater culture	Si X, Quan X, Wu Y.	Appl Microbiol Biotechnol	Si X	10.1007/s00253-015-6943-0	26350146	Appl Microbiol Biotechnol. 2015 Dec;99(24):10861-70. doi: 10.1007/s00253-015-6943-0. Epub 2015 Sep 9.
2015	Soil DNA pyrosequencing and fruitbody surveys reveal contrasting diversity for various fungal ecological guilds in chestnut orchards	Baptista P, Reis F, Pereira E, Tavares RM, Santos PM, Richard F, Selosse MA, Lino-Neto T.	Environ Microbiol Rep	Baptista P	10.1111/1758-2229.12336	26391727	Environ Microbiol Rep. 2015 Dec;7(6):946-54. doi: 10.1111/1758-2229.12336. Epub 2015 Nov 6.
2015	An Electrostatic Net Model for the Role of Extracellular DNA in Biofilm Formation by Staphylococcus aureus	Dengler V, Foulston L, DeFrancesco AS, Losick R.	J Bacteriol	Dengler V	10.1128/JB.00726-15	26416831	J Bacteriol. 2015 Dec;197(24):3779-87. doi: 10.1128/JB.00726-15. Epub 2015 Sep 28.
2015	Important contribution of the novel locus comEB to extracellular DNA-dependent Staphylococcus lugdunensis biofilm formation	Rajendran NB, Eikmeier J, Becker K, Hussain M, Peters G, Heilmann C.	Infect Immun	Rajendran NB	10.1128/IAI.00775-15	26416910	Infect Immun. 2015 Dec;83(12):4682-92. doi: 10.1128/IAI.00775-15. Epub 2015 Sep 28.
2015	eDNA and specific primers for early detection of invasive species--A case study on the bivalve Rangia cuneata, currently spreading in Europe	Ardura A, Zaiko A, Martinez JL, Samulioviene A, Semenova A, Garcia-Vazquez E.	Mar Environ Res	Ardura A	10.1016/j.marenvres.2015.09.013	26453004	Mar Environ Res. 2015 Dec;112(Pt B):48-55. doi: 10.1016/j.marenvres.2015.09.013. Epub 2015 Oct 1.
2015	Helicobacter pylori ATCC 43629/NCTC 11639 Outer Membrane Vesicles (OMVs) from Biofilm and Planktonic Phase Associated with Extracellular DNA (eDNA)	Grande R, Di Marcantonio MC, Robuffo I, Pompilio A, Celia C, Di Marzio L, Paolino D, Codagnone M, Muraro R, Stoodley P, Hall-Stoodley L, Mincione G.	Front Microbiol	Grande R	10.3389/fmicb.2015.01369	26733944	Front Microbiol. 2015 Dec 16;6:1369. doi: 10.3389/fmicb.2015.01369. eCollection 2015.
2015	DNase-Sensitive and -Resistant Modes of Biofilm Formation by Listeria monocytogenes	Zetzmann M, Okshevsky M, Endres J, Sedlag A, Caccia N, Auchter M, Waidmann MS, Desvaux M, Meyer RL, Riedel CU.	Front Microbiol	Zetzmann M	10.3389/fmicb.2015.01428	26733972	Front Microbiol. 2015 Dec 22;6:1428. doi: 10.3389/fmicb.2015.01428. eCollection 2015.
2015	Unveiling the Biodiversity of Deep-Sea Nematodes through Metabarcoding: Are We Ready to Bypass the Classical Taxonomy?	Dell'Anno A, Carugati L, Corinaldesi C, Riccioni G, Danovaro R.	PLoS One	Dell'Anno A	10.1371/journal.pone.0144928	26701112	PLoS One. 2015 Dec 23;10(12):e0144928. doi: 10.1371/journal.pone.0144928. eCollection 2015.
2015	[Extracellular matrix as a microbial virulence factor in the development of human diseases]	Moryl M.	Postepy Hig Med Dosw (Online)	Moryl M		27259220	Postepy Hig Med Dosw (Online). 2015 Dec 31;69:1485-98.
2016	Molecular evidence for the predation of Critically Endangered endemic Aphanius transgrediens from the stomach contents of world wide invasive Gambusia affinis	Keskin E.	Mitochondrial DNA A DNA Mapp Seq Anal	Keskin E	10.3109/19401736.2014.945526	25082451	Mitochondrial DNA A DNA Mapp Seq Anal. 2016;27(2):1210-5. doi: 10.3109/19401736.2014.945526. Epub 2014 Aug 1.
2016	Comprehensive DNA barcoding of the herpetofauna of Germany	Hawlitschek O, Morinière J, Dunz A, Franzen M, Rödder D, Glaw F, Haszprunar G.	Mol Ecol Resour	Hawlitschek O	10.1111/1755-0998.12416	25892157	Mol Ecol Resour. 2016 Jan;16(1):242-53. doi: 10.1111/1755-0998.12416. Epub 2015 May 5.
2016	Optimizing techniques to capture and extract environmental DNA for detection and quantification of fish	Eichmiller JJ, Miller LM, Sorensen PW.	Mol Ecol Resour	Eichmiller JJ	10.1111/1755-0998.12421	25919417	Mol Ecol Resour. 2016 Jan;16(1):56-68. doi: 10.1111/1755-0998.12421. Epub 2015 May 18.
2016	obitools: a unix-inspired software package for DNA metabarcoding	Boyer F, Mercier C, Bonin A, Le Bras Y, Taberlet P, Coissac E.	Mol Ecol Resour	Boyer F	10.1111/1755-0998.12428	25959493	Mol Ecol Resour. 2016 Jan;16(1):176-82. doi: 10.1111/1755-0998.12428. Epub 2015 May 26.
2016	Quantification of mesocosm fish and amphibian species diversity via environmental DNA metabarcoding	Evans NT, Olds BP, Renshaw MA, Turner CR, Li Y, Jerde CL, Mahon AR, Pfrender ME, Lamberti GA, Lodge DM.	Mol Ecol Resour	Evans NT	10.1111/1755-0998.12433	26032773	Mol Ecol Resour. 2016 Jan;16(1):29-41. doi: 10.1111/1755-0998.12433. Epub 2015 Jun 18.
2016	Trace DNA from insect skins: a comparison of five extraction protocols and direct PCR on chironomid pupal exuviae	Kranzfelder P, Ekrem T, Stur E.	Mol Ecol Resour	Kranzfelder P	10.1111/1755-0998.12446	26186122	Mol Ecol Resour. 2016 Jan;16(1):353-63. doi: 10.1111/1755-0998.12446. Epub 2015 Aug 3.
2016	Extracellular DNA facilitates the formation of functional amyloids in Staphylococcus aureus biofilms	Schwartz K, Ganesan M, Payne DE, Solomon MJ, Boles BR.	Mol Microbiol	Schwartz K	10.1111/mmi.13219	26365835	Mol Microbiol. 2016 Jan;99(1):123-34. doi: 10.1111/mmi.13219. Epub 2015 Oct 14.
2015	Extracellular DNA Acidifies Biofilms and Induces Aminoglycoside Resistance in Pseudomonas aeruginosa	Wilton M, Charron-Mazenod L, Moore R, Lewenza S.	Antimicrob Agents Chemother	Wilton M	10.1128/AAC.01650-15	26552982	Antimicrob Agents Chemother. 2015 Nov 9;60(1):544-53. doi: 10.1128/AAC.01650-15. Print 2016 Jan.
2016	The Efficacy of Exposure Therapy for Anxiety-Related Disorders and Its Underlying Mechanisms: The Case of OCD and PTSD	Foa EB, McLean CP.	Annu Rev Clin Psychol	Foa EB	10.1146/annurev-clinpsy-021815-093533	26565122	Annu Rev Clin Psychol. 2016;12:1-28. doi: 10.1146/annurev-clinpsy-021815-093533. Epub 2015 Nov 11.
2016	Assessing vertebrate biodiversity in a kelp forest ecosystem using environmental DNA	Port JA, O'Donnell JL, Romero-Maraccini OC, Leary PR, Litvin SY, Nickols KJ, Yamahara KM, Kelly RP.	Mol Ecol	Port JA	10.1111/mec.13481	26586544	Mol Ecol. 2016 Jan;25(2):527-41. doi: 10.1111/mec.13481. Epub 2015 Dec 24.
2016	Making environmental DNA count	Kelly RP.	Mol Ecol Resour	Kelly RP	10.1111/1755-0998.12455	26768195	Mol Ecol Resour. 2016 Jan;16(1):10-2. doi: 10.1111/1755-0998.12455.
2016	THE PAST IS IN THE PRESENT: READING THE WORK OF EDNA O'SHAUGHNESSY	Zeavin L.	Psychoanal Q	Zeavin L	10.1002/psaq.12066	26784723	Psychoanal Q. 2016 Jan;85(1):211-20. doi: 10.1002/psaq.12066.
2016	Molecular Identification of Soil Eukaryotes and Focused Approaches Targeting Protist and Faunal Groups Using High-Throughput Metabarcoding	Arjen de Groot G, Laros I, Geisen S.	Methods Mol Biol	Arjen de Groot G	10.1007/978-1-4939-3369-3_7	26791500	Methods Mol Biol. 2016;1399:125-40. doi: 10.1007/978-1-4939-3369-3_7.
2016	Analysis of Ancient DNA in Microbial Ecology	Gorgé O, Bennett EA, Massilani D, Daligault J, Pruvost M, Geigl EM, Grange T.	Methods Mol Biol	Gorgé O	10.1007/978-1-4939-3369-3_17	26791510	Methods Mol Biol. 2016;1399:289-315. doi: 10.1007/978-1-4939-3369-3_17.
2016	Sampling of Riverine or Marine Bacterial Communities in Remote Locations: From Field to Publication	Lehmann K.	Methods Mol Biol	Lehmann K	10.1007/978-1-4939-3774-5_1	27460367	Methods Mol Biol. 2016;1452:1-11. doi: 10.1007/978-1-4939-3774-5_1.
2016	Using Environmental DNA for Invasive Species Surveillance and Monitoring	Mahon AR, Jerde CL.	Methods Mol Biol	Mahon AR	10.1007/978-1-4939-3774-5_8	27460374	Methods Mol Biol. 2016;1452:131-42. doi: 10.1007/978-1-4939-3774-5_8.
2016	Metabarcoding Marine Sediments: Preparation of Amplicon Libraries	Fonseca VG, Lallias D.	Methods Mol Biol	Fonseca VG	10.1007/978-1-4939-3774-5_12	27460378	Methods Mol Biol. 2016;1452:183-96. doi: 10.1007/978-1-4939-3774-5_12.
2016	Preparation of Amplicon Libraries for Metabarcoding of Marine Eukaryotes Using Illumina MiSeq: The Dual-PCR Method	Bourlat SJ, Haenel Q, Finnman J, Leray M.	Methods Mol Biol	Bourlat SJ	10.1007/978-1-4939-3774-5_13	27460379	Methods Mol Biol. 2016;1452:197-207. doi: 10.1007/978-1-4939-3774-5_13.
2016	Preparation of Amplicon Libraries for Metabarcoding of Marine Eukaryotes Using Illumina MiSeq: The Adapter Ligation Method	Leray M, Haenel Q, Bourlat SJ.	Methods Mol Biol	Leray M	10.1007/978-1-4939-3774-5_14	27460380	Methods Mol Biol. 2016;1452:209-18. doi: 10.1007/978-1-4939-3774-5_14.
2016	Visualizing Patterns of Marine Eukaryotic Diversity from Metabarcoding Data Using QIIME	Leray M, Knowlton N.	Methods Mol Biol	Leray M	10.1007/978-1-4939-3774-5_15	27460381	Methods Mol Biol. 2016;1452:219-35. doi: 10.1007/978-1-4939-3774-5_15.
2016	Analysis of Illumina MiSeq Metabarcoding Data: Application to Benthic Indices for Environmental Monitoring	Aylagas E, Rodríguez-Ezpeleta N.	Methods Mol Biol	Aylagas E	10.1007/978-1-4939-3774-5_16	27460382	Methods Mol Biol. 2016;1452:237-49. doi: 10.1007/978-1-4939-3774-5_16.
2016	[Expectation for infectious disease studies using environmental DNA]	Minamoto T.	Uirusu	Minamoto T	10.2222/jsv.66.171	29081469	Uirusu. 2016;66(2):171-178. doi: 10.2222/jsv.66.171.
2016	Fishing in the Water: Effect of Sampled Water Volume on Environmental DNA-Based Detection of Macroinvertebrates	Mächler E, Deiner K, Spahn F, Altermatt F.	Environ Sci Technol	Mächler E	10.1021/acs.est.5b04188	26560432	Environ Sci Technol. 2016 Jan 5;50(1):305-12. doi: 10.1021/acs.est.5b04188. Epub 2015 Nov 23.
2016	Population-Dynamic Modeling of Bacterial Horizontal Gene Transfer by Natural Transformation	Mao J, Lu T.	Biophys J	Mao J	10.1016/j.bpj.2015.11.033	26745428	Biophys J. 2016 Jan 5;110(1):258-68. doi: 10.1016/j.bpj.2015.11.033.
2016	The Phenazine 2-Hydroxy-Phenazine-1-Carboxylic Acid Promotes Extracellular DNA Release and Has Broad Transcriptomic Consequences in Pseudomonas chlororaphis 30-84	Wang D, Yu JM, Dorosky RJ, Pierson LS 3rd, Pierson EA.	PLoS One	Wang D	10.1371/journal.pone.0148003	26812402	PLoS One. 2016 Jan 26;11(1):e0148003. doi: 10.1371/journal.pone.0148003. eCollection 2016.
2016	An eDNA Assay to Monitor a Globally Invasive Fish Species from Flowing Freshwater	Adrian-Kalchhauser I, Burkhardt-Holm P.	PLoS One	Adrian-Kalchhauser I	10.1371/journal.pone.0147558	26814998	PLoS One. 2016 Jan 27;11(1):e0147558. doi: 10.1371/journal.pone.0147558. eCollection 2016.
2016	Tree diversity and species identity effects on soil fungi, protists and animals are context dependent	Tedersoo L, Bahram M, Cajthaml T, Põlme S, Hiiesalu I, Anslan S, Harend H, Buegger F, Pritsch K, Koricheva J, Abarenkov K.	ISME J	Tedersoo L	10.1038/ismej.2015.116	26172210	ISME J. 2016 Feb;10(2):346-62. doi: 10.1038/ismej.2015.116. Epub 2015 Jul 14.
2016	Vibrio cholerae phosphatases required for the utilization of nucleotides and extracellular DNA as phosphate sources	McDonough E, Kamp H, Camilli A.	Mol Microbiol	McDonough E	10.1111/mmi.13128	26175126	Mol Microbiol. 2016 Feb;99(3):453-69. doi: 10.1111/mmi.13128. Epub 2015 Aug 16.
2016	Global patterns of pelagic dinoflagellate diversity across protist size classes unveiled by metabarcoding	Le Bescot N, Mahé F, Audic S, Dimier C, Garet MJ, Poulain J, Wincker P, de Vargas C, Siano R.	Environ Microbiol	Le Bescot N	10.1111/1462-2920.13039	26337598	Environ Microbiol. 2016 Feb;18(2):609-26. doi: 10.1111/1462-2920.13039. Epub 2015 Oct 26.
2016	Next-generation monitoring of aquatic biodiversity using environmental DNA metabarcoding	Valentini A, Taberlet P, Miaud C, Civade R, Herder J, Thomsen PF, Bellemain E, Besnard A, Coissac E, Boyer F, Gaboriaud C, Jean P, Poulet N, Roset N, Copp GH, Geniez P, Pont D, Argillier C, Baudoin JM, Peroux T, Crivelli AJ, Olivier A, Acqueberge M, Le Brun M, Møller PR, Willerslev E, Dejean T.	Mol Ecol	Valentini A	10.1111/mec.13428	26479867	Mol Ecol. 2016 Feb;25(4):929-42. doi: 10.1111/mec.13428. Epub 2016 Jan 18.
2016	Emerging interactions between matrix components during biofilm development	Payne DE, Boles BR.	Curr Genet	Payne DE	10.1007/s00294-015-0527-5	26515441	Curr Genet. 2016 Feb;62(1):137-41. doi: 10.1007/s00294-015-0527-5. Epub 2015 Oct 29.
2016	A novel technique using potassium permanganate and reflectance confocal microscopy to image biofilm extracellular polymeric matrix reveals non-eDNA networks in Pseudomonas aeruginosa biofilms	Swearingen MC, Mehta A, Mehta A, Nistico L, Hill PJ, Falzarano AR, Wozniak DJ, Hall-Stoodley L, Stoodley P.	Pathog Dis	Swearingen MC	10.1093/femspd/ftv104	26536894	Pathog Dis. 2016 Feb;74(1):ftv104. doi: 10.1093/femspd/ftv104. Epub 2015 Nov 3.
2016	The Quorum Sensing Inhibitor Hamamelitannin Increases Antibiotic Susceptibility of Staphylococcus aureus Biofilms by Affecting Peptidoglycan Biosynthesis and eDNA Release	Brackman G, Breyne K, De Rycke R, Vermote A, Van Nieuwerburgh F, Meyer E, Van Calenbergh S, Coenye T.	Sci Rep	Brackman G	10.1038/srep20321	26828772	Sci Rep. 2016 Feb 1;6:20321. doi: 10.1038/srep20321.
2016	Biofilm dispersion in Pseudomonas aeruginosa	Kim SK, Lee JH.	J Microbiol	Kim SK	10.1007/s12275-016-5528-7	26832663	J Microbiol. 2016 Feb;54(2):71-85. doi: 10.1007/s12275-016-5528-7. Epub 2016 Feb 2.
2016	Aquatic biodiversity assessment for the lazy	Hoffmann C, Schubert G, Calvignac-Spencer S.	Mol Ecol	Hoffmann C	10.1111/mec.13535	26876232	Mol Ecol. 2016 Feb;25(4):846-8. doi: 10.1111/mec.13535.
2016	[Effect of extracellular DNA on the formation of Streptococcus mutans biofilm under sucrose environment]	Li Y, Du Y, Ye J, Wang B, Liu Y.	Zhonghua Kou Qiang Yi Xue Za Zhi	Li Y	10.3760/cma.j.issn.1002-0098.2016.02.004	26926191	Zhonghua Kou Qiang Yi Xue Za Zhi. 2016 Feb;51(2):81-6. doi: 10.3760/cma.j.issn.1002-0098.2016.02.004.
2016	Antibiofilm and Anti-Infection of a Marine Bacterial Exopolysaccharide Against Pseudomonas aeruginosa	Wu S, Liu G, Jin W, Xiu P, Sun C.	Front Microbiol	Wu S	10.3389/fmicb.2016.00102	26903981	Front Microbiol. 2016 Feb 8;7:102. doi: 10.3389/fmicb.2016.00102. eCollection 2016.
2016	Effects of Temperature and Trophic State on Degradation of Environmental DNA in Lake Water	Eichmiller JJ, Best SE, Sorensen PW.	Environ Sci Technol	Eichmiller JJ	10.1021/acs.est.5b05672	26771292	Environ Sci Technol. 2016 Feb 16;50(4):1859-67. doi: 10.1021/acs.est.5b05672. Epub 2016 Jan 28.
2016	Response to Comment on "Global assessment of arbuscular mycorrhizal fungus diversity reveals very low endemism"	Öpik M, Davison J, Moora M, Pärtel M, Zobel M.	Science	Öpik M	10.1126/science.aad5495	26912890	Science. 2016 Feb 19;351(6275):826. doi: 10.1126/science.aad5495.
2016	Effects of Acyclovir, Foscarnet, and Ribonucleotides on Herpes Simplex Virus-1 DNA Polymerase: Mechanistic Insights and a Novel Mechanism for Preventing Stable Incorporation of Ribonucleotides into DNA	Vashishtha AK, Kuchta RD.	Biochemistry	Vashishtha AK	10.1021/acs.biochem.6b00065	26836009	Biochemistry. 2016 Feb 23;55(7):1168-77. doi: 10.1021/acs.biochem.6b00065. Epub 2016 Feb 11.
2016	Response of forest soil euglyphid testate amoebae (Rhizaria: Cercozoa) to pig cadavers assessed by high-throughput sequencing	Seppey CV, Fournier B, Szelecz I, Singer D, Mitchell EA, Lara E.	Int J Legal Med	Seppey CV	10.1007/s00414-015-1149-7	25874666	Int J Legal Med. 2016 Mar;130(2):551-62. doi: 10.1007/s00414-015-1149-7. Epub 2015 Jan 27.
2016	A novel environmental DNA approach to quantify the cryptic invasion of non-native genotypes	Uchii K, Doi H, Minamoto T.	Mol Ecol Resour	Uchii K	10.1111/1755-0998.12460	26307935	Mol Ecol Resour. 2016 Mar;16(2):415-22. doi: 10.1111/1755-0998.12460. Epub 2015 Sep 8.
2016	Evaluating environmental DNA-based quantification of ranavirus infection in wood frog populations	Hall EM, Crespi EJ, Goldberg CS, Brunner JL.	Mol Ecol Resour	Hall EM	10.1111/1755-0998.12461	26308150	Mol Ecol Resour. 2016 Mar;16(2):423-33. doi: 10.1111/1755-0998.12461. Epub 2015 Sep 12.
2016	Comparative study of the validity of three regions of the 18S-rRNA gene for massively parallel sequencing-based monitoring of the planktonic eukaryote community	Tanabe AS, Nagai S, Hida K, Yasuike M, Fujiwara A, Nakamura Y, Takano Y, Katakura S.	Mol Ecol Resour	Tanabe AS	10.1111/1755-0998.12459	26309223	Mol Ecol Resour. 2016 Mar;16(2):402-14. doi: 10.1111/1755-0998.12459. Epub 2015 Sep 11.
2016	Global distribution and vertical patterns of a prymnesiophyte-cyanobacteria obligate symbiosis	Cabello AM, Cornejo-Castillo FM, Raho N, Blasco D, Vidal M, Audic S, de Vargas C, Latasa M, Acinas SG, Massana R.	ISME J	Cabello AM	10.1038/ismej.2015.147	26405830	ISME J. 2016 Mar;10(3):693-706. doi: 10.1038/ismej.2015.147. Epub 2015 Sep 25.
2016	Metabarcoding Analysis of Phytophthora Diversity Using Genus-Specific Primers and 454 Pyrosequencing	Prigigallo MI, Abdelfattah A, Cacciola SO, Faedda R, Sanzani SM, Cooke DE, Schena L.	Phytopathology	Prigigallo MI	10.1094/PHYTO-07-15-0167-R	26574783	Phytopathology. 2016 Mar;106(3):305-13. doi: 10.1094/PHYTO-07-15-0167-R. Epub 2016 Feb 15.
2016	Culture-independent discovery of natural products from soil metagenomes	Katz M, Hover BM, Brady SF.	J Ind Microbiol Biotechnol	Katz M	10.1007/s10295-015-1706-6	26586404	J Ind Microbiol Biotechnol. 2016 Mar;43(2-3):129-41. doi: 10.1007/s10295-015-1706-6. Epub 2015 Nov 19.
2016	Review and future prospects for DNA barcoding methods in forensic palynology	Bell KL, Burgess KS, Okamoto KC, Aranda R, Brosi BJ.	Forensic Sci Int Genet	Bell KL	10.1016/j.fsigen.2015.12.010	26751251	Forensic Sci Int Genet. 2016 Mar;21:110-6. doi: 10.1016/j.fsigen.2015.12.010. Epub 2015 Dec 21.
2016	Sampling large geographic areas for rare species using environmental DNA: a study of bull trout Salvelinus confluentus occupancy in western Montana	McKelvey KS, Young MK, Knotek WL, Carim KJ, Wilcox TM, Padgett-Stewart TM, Schwartz MK.	J Fish Biol	McKelvey KS	10.1111/jfb.12863	26762274	J Fish Biol. 2016 Mar;88(3):1215-22. doi: 10.1111/jfb.12863. Epub 2016 Jan 13.
2016	Inhibitory effects of antibiofilm compound 1 against Staphylococcus aureus biofilms	Shrestha L, Kayama S, Sasaki M, Kato F, Hisatsune J, Tsuruda K, Koizumi K, Tatsukawa N, Yu L, Takeda K, Sugai M.	Microbiol Immunol	Shrestha L	10.1111/1348-0421.12359	26786482	Microbiol Immunol. 2016 Mar;60(3):148-59. doi: 10.1111/1348-0421.12359.
2016	Metabarcoding of fungal communities associated with bark beetles	Miller KE, Hopkins K, Inward DJ, Vogler AP.	Ecol Evol	Miller KE	10.1002/ece3.1925	26904186	Ecol Evol. 2016 Feb 12;6(6):1590-600. doi: 10.1002/ece3.1925. eCollection 2016 Mar.
2016	Female dietary bias towards large migratory moths in the European free-tailed bat (Tadarida teniotis)	Mata VA, Amorim F, Corley MF, McCracken GF, Rebelo H, Beja P.	Biol Lett	Mata VA	10.1098/rsbl.2015.0988	27009885	Biol Lett. 2016 Mar;12(3):20150988. doi: 10.1098/rsbl.2015.0988.
2016	18S rRNA V9 metabarcoding for diet characterization: a critical evaluation with two sympatric zooplanktivorous fish species	Albaina A, Aguirre M, Abad D, Santos M, Estonba A.	Ecol Evol	Albaina A	10.1002/ece3.1986	27087935	Ecol Evol. 2016 Feb 19;6(6):1809-24. doi: 10.1002/ece3.1986. eCollection 2016 Mar.
2016	Environmental DNA as a 'Snapshot' of Fish Distribution: A Case Study of Japanese Jack Mackerel in Maizuru Bay, Sea of Japan	Yamamoto S, Minami K, Fukaya K, Takahashi K, Sawada H, Murakami H, Tsuji S, Hashizume H, Kubonaga S, Horiuchi T, Hongo M, Nishida J, Okugawa Y, Fujiwara A, Fukuda M, Hidaka S, Suzuki KW, Miya M, Araki H, Yamanaka H, Maruyama A, Miyashita K, Masuda R, Minamoto T, Kondoh M.	PLoS One	Yamamoto S	10.1371/journal.pone.0149786	26933889	PLoS One. 2016 Mar 2;11(3):e0149786. doi: 10.1371/journal.pone.0149786. eCollection 2016.
2016	A metabarcoding framework for facilitated survey of endolithic phototrophs with tufA	Sauvage T, Schmidt WE, Suda S, Fredericq S.	BMC Ecol	Sauvage T	10.1186/s12898-016-0068-x	26965054	BMC Ecol. 2016 Mar 10;16:8. doi: 10.1186/s12898-016-0068-x.
2016	In silico assessment of primers for eDNA studies using PrimerTree and application to characterize the biodiversity surrounding the Cuyahoga River	Cannon MV, Hester J, Shalkhauser A, Chan ER, Logue K, Small ST, Serre D.	Sci Rep	Cannon MV	10.1038/srep22908	26965911	Sci Rep. 2016 Mar 11;6:22908. doi: 10.1038/srep22908.
2016	Metabolic network-guided binning of metagenomic sequence fragments	Biggs MB, Papin JA.	Bioinformatics	Biggs MB	10.1093/bioinformatics/btv671	26568626	Bioinformatics. 2016 Mar 15;32(6):867-74. doi: 10.1093/bioinformatics/btv671. Epub 2015 Nov 14.
2016	Insights into global diatom distribution and diversity in the world's ocean	Malviya S, Scalco E, Audic S, Vincent F, Veluchamy A, Poulain J, Wincker P, Iudicone D, de Vargas C, Bittner L, Zingone A, Bowler C.	Proc Natl Acad Sci U S A	Malviya S	10.1073/pnas.1509523113	26929361	Proc Natl Acad Sci U S A. 2016 Mar 15;113(11):E1516-25. doi: 10.1073/pnas.1509523113. Epub 2016 Feb 29.
2016	Neutrophil extracellular traps are associated with inflammation in chronic airway disease	Wright TK, Gibson PG, Simpson JL, McDonald VM, Wood LG, Baines KJ.	Respirology	Wright TK	10.1111/resp.12730	26804470	Respirology. 2016 Apr;21(3):467-75. doi: 10.1111/resp.12730. Epub 2016 Jan 25.
2016	What you need is what you eat? Prey selection by the bat Myotis daubentonii	Vesterinen EJ, Ruokolainen L, Wahlberg N, Peña C, Roslin T, Laine VN, Vasko V, Sääksjärvi IE, Norrdahl K, Lilley TM.	Mol Ecol	Vesterinen EJ	10.1111/mec.13564	26841188	Mol Ecol. 2016 Apr;25(7):1581-94. doi: 10.1111/mec.13564. Epub 2016 Mar 14.
2016	Adaptation and Validation of E-Probe Diagnostic Nucleic Acid Analysis for Detection of Escherichia coli O157:H7 in Metagenomic Data from Complex Food Matrices	Blagden T, Schneider W, Melcher U, Daniels J, Fletcher J.	J Food Prot	Blagden T	10.4315/0362-028X.JFP-15-440	27052861	J Food Prot. 2016 Apr;79(4):574-81. doi: 10.4315/0362-028X.JFP-15-440.
2016	Correction: Environmental DNA as a 'Snapshot' of Fish Distribution: A Case Study of Japanese Jack Mackerel in Maizuru Bay, Sea of Japan	Yamamoto S, Minami K, Fukaya K, Takahashi K, Sawada H, Murakami H, Tsuji S, Hashizume H, Kubonaga S, Horiuchi T, Hongo M, Nishida J, Okugawa Y, Fujiwara A, Fukuda M, Hidaka S, Suzuki KW, Miya M, Araki H, Yamanaka H, Maruyama A, Miyashita K, Masuda R, Minamoto T, Kondoh M.	PLoS One	Yamamoto S	10.1371/journal.pone.0153291	27042824	PLoS One. 2016 Apr 4;11(4):e0153291. doi: 10.1371/journal.pone.0153291. eCollection 2016.
2016	Correction: Deep-Sea, Deep-Sequencing: Metabarcoding Extracellular DNA from Sediments of Marine Canyons	Guardiola M, Uriz MJ, Taberlet P, Coissac E, Wangensteen OS, Turon X.	PLoS One	Guardiola M	10.1371/journal.pone.0153836	27074020	PLoS One. 2016 Apr 13;11(4):e0153836. doi: 10.1371/journal.pone.0153836. eCollection 2016.
2016	Detection and characterisation of the biopollutant Xenostrobus securis (Lamarck 1819) Asturian population from DNA Barcoding and eBarcoding	Devloo-Delva F, Miralles L, Ardura A, Borrell YJ, Pejovic I, Tsartsianidou V, Garcia-Vazquez E.	Mar Pollut Bull	Devloo-Delva F	10.1016/j.marpolbul.2016.03.008	26971231	Mar Pollut Bull. 2016 Apr 15;105(1):23-9. doi: 10.1016/j.marpolbul.2016.03.008. Epub 2016 Mar 9.
2016	Testing the potential of a ribosomal 16S marker for DNA metabarcoding of insects	Elbrecht V, Taberlet P, Dejean T, Valentini A, Usseglio-Polatera P, Beisel JN, Coissac E, Boyer F, Leese F.	PeerJ	Elbrecht V	10.7717/peerj.1966	27114891	PeerJ. 2016 Apr 19;4:e1966. doi: 10.7717/peerj.1966. eCollection 2016.
2016	Detection of Adult Green Sturgeon Using Environmental DNA Analysis	Bergman PS, Schumer G, Blankenship S, Campbell E.	PLoS One	Bergman PS	10.1371/journal.pone.0153500	27096433	PLoS One. 2016 Apr 20;11(4):e0153500. doi: 10.1371/journal.pone.0153500. eCollection 2016.
2016	Fecal metagenomics for the simultaneous assessment of diet, parasites, and population genetics of an understudied primate	Srivathsan A, Ang A, Vogler AP, Meier R.	Front Zool	Srivathsan A	10.1186/s12983-016-0150-4	27103937	Front Zool. 2016 Apr 21;13:17. doi: 10.1186/s12983-016-0150-4. eCollection 2016.
2016	The utility of DNA metabarcoding for studying the response of arthropod diversity and composition to land-use change in the tropics	Beng KC, Tomlinson KW, Shen XH, Surget-Groba Y, Hughes AC, Corlett RT, Slik JW.	Sci Rep	Beng KC	10.1038/srep24965	27112993	Sci Rep. 2016 Apr 26;6:24965. doi: 10.1038/srep24965.
2016	Genetic control of bacterial biofilms	Wolska KI, Grudniak AM, Rudnicka Z, Markowska K.	J Appl Genet	Wolska KI	10.1007/s13353-015-0309-2	26294280	J Appl Genet. 2016 May;57(2):225-38. doi: 10.1007/s13353-015-0309-2. Epub 2015 Aug 21.
2016	A framework for estimating the sensitivity of eDNA surveys	Furlan EM, Gleeson D, Hardy CM, Duncan RP.	Mol Ecol Resour	Furlan EM	10.1111/1755-0998.12483	26536842	Mol Ecol Resour. 2016 May;16(3):641-54. doi: 10.1111/1755-0998.12483. Epub 2015 Nov 25.
2016	Statistical approaches to account for false-positive errors in environmental DNA samples	Lahoz-Monfort JJ, Guillera-Arroita G, Tingley R.	Mol Ecol Resour	Lahoz-Monfort JJ	10.1111/1755-0998.12486	26558345	Mol Ecol Resour. 2016 May;16(3):673-85. doi: 10.1111/1755-0998.12486. Epub 2015 Dec 12.
2016	Quantitative DNA metabarcoding: improved estimates of species proportional biomass using correction factors derived from control material	Thomas AC, Deagle BE, Eveson JP, Harsch CH, Trites AW.	Mol Ecol Resour	Thomas AC	10.1111/1755-0998.12490	26602877	Mol Ecol Resour. 2016 May;16(3):714-26. doi: 10.1111/1755-0998.12490. Epub 2015 Dec 18.
2016	Quantification of biofilm exopolysaccharides using an in situ assay with periodic acid-Schiff reagent	Randrianjatovo-Gbalou I, Girbal-Neuhauser E, Marcato-Romain CE.	Anal Biochem	Randrianjatovo-Gbalou I	10.1016/j.ab.2016.01.008	26800864	Anal Biochem. 2016 May 1;500:12-4. doi: 10.1016/j.ab.2016.01.008. Epub 2016 Jan 19.
2016	Early-diverging wood-decaying fungi detected using three complementary sampling methods	Shirouzu T, Uno K, Hosaka K, Hosoya T.	Mol Phylogenet Evol	Shirouzu T	10.1016/j.ympev.2016.01.015	26850687	Mol Phylogenet Evol. 2016 May;98:11-20. doi: 10.1016/j.ympev.2016.01.015. Epub 2016 Feb 2.
2016	Effects of Low-Dose Amoxicillin on Staphylococcus aureus USA300 Biofilms	Mlynek KD, Callahan MT, Shimkevitch AV, Farmer JT, Endres JL, Marchand M, Bayles KW, Horswill AR, Kaplan JB.	Antimicrob Agents Chemother	Mlynek KD	10.1128/AAC.02070-15	26856828	Antimicrob Agents Chemother. 2016 Apr 22;60(5):2639-51. doi: 10.1128/AAC.02070-15. Print 2016 May.
2016	Disentangling the relative importance of host tree community, abiotic environment and spatial factors on ectomycorrhizal fungal assemblages along an elevation gradient	Matsuoka S, Mori AS, Kawaguchi E, Hobara S, Osono T.	FEMS Microbiol Ecol	Matsuoka S	10.1093/femsec/fiw044	26917782	FEMS Microbiol Ecol. 2016 May;92(5):fiw044. doi: 10.1093/femsec/fiw044. Epub 2016 Feb 24.
2016	How to limit false positives in environmental DNA and metabarcoding?	Ficetola GF, Taberlet P, Coissac E.	Mol Ecol Resour	Ficetola GF	10.1111/1755-0998.12508	27062589	Mol Ecol Resour. 2016 May;16(3):604-7. doi: 10.1111/1755-0998.12508.
2016	Evaluating the effects of laboratory protocols on eDNA detection probability for an endangered freshwater fish	Piggott MP.	Ecol Evol	Piggott MP	10.1002/ece3.2083	27066248	Ecol Evol. 2016 Mar 17;6(9):2739-50. doi: 10.1002/ece3.2083. eCollection 2016 May.
2016	Biofilm transplantation in the deep sea	Wagner-Döbler I.	Mol Ecol	Wagner-Döbler I	10.1111/mec.13612	27169388	Mol Ecol. 2016 May;25(9):1905-7. doi: 10.1111/mec.13612.
2016	Coalescing molecular evolution and DNA barcoding	Zinger L, Philippe H.	Mol Ecol	Zinger L	10.1111/mec.13639	27169389	Mol Ecol. 2016 May;25(9):1908-10. doi: 10.1111/mec.13639.
2016	DAMe: a toolkit for the initial processing of datasets with PCR replicates of double-tagged amplicons for DNA metabarcoding analyses	Zepeda-Mendoza ML, Bohmann K, Carmona Baez A, Gilbert MT.	BMC Res Notes	Zepeda-Mendoza ML	10.1186/s13104-016-2064-9	27142414	BMC Res Notes. 2016 May 3;9:255. doi: 10.1186/s13104-016-2064-9.
2016	Deep Subsurface Life from North Pond: Enrichment, Isolation, Characterization and Genomes of Heterotrophic Bacteria	Russell JA, León-Zayas R, Wrighton K, Biddle JF.	Front Microbiol	Russell JA	10.3389/fmicb.2016.00678	27242705	Front Microbiol. 2016 May 10;7:678. doi: 10.3389/fmicb.2016.00678. eCollection 2016.
2016	The discovery of Iberobaeniidae (Coleoptera: Elateroidea): a new family of beetles from Spain, with immatures detected by environmental DNA sequencing	Bocak L, Kundrata R, Fernández CA, Vogler AP.	Proc Biol Sci	Bocak L	10.1098/rspb.2015.2350	27147093	Proc Biol Sci. 2016 May 11;283(1830):20152350. doi: 10.1098/rspb.2015.2350.
2016	Diversity of Pico- to Mesoplankton along the 2000 km Salinity Gradient of the Baltic Sea	Hu YO, Karlson B, Charvet S, Andersson AF.	Front Microbiol	Hu YO	10.3389/fmicb.2016.00679	27242706	Front Microbiol. 2016 May 12;7:679. doi: 10.3389/fmicb.2016.00679. eCollection 2016.
2016	Performance of 16s rDNA Primer Pairs in the Study of Rhizosphere and Endosphere Bacterial Microbiomes in Metabarcoding Studies	Beckers B, Op De Beeck M, Thijs S, Truyens S, Weyens N, Boerjan W, Vangronsveld J.	Front Microbiol	Beckers B	10.3389/fmicb.2016.00650	27242686	Front Microbiol. 2016 May 13;7:650. doi: 10.3389/fmicb.2016.00650. eCollection 2016.
2016	Detection and Diversity of Fungal Nitric Oxide Reductase Genes (p450nor) in Agricultural Soils	Higgins SA, Welsh A, Orellana LH, Konstantinidis KT, Chee-Sanford JC, Sanford RA, Schadt CW, Löffler FE.	Appl Environ Microbiol	Higgins SA	10.1128/AEM.00243-16	26969694	Appl Environ Microbiol. 2016 May 2;82(10):2919-2928. doi: 10.1128/AEM.00243-16. Print 2016 May 15.
2016	Species Identification in Malaise Trap Samples by DNA Barcoding Based on NGS Technologies and a Scoring Matrix	Morinière J, Cancian de Araujo B, Lam AW, Hausmann A, Balke M, Schmidt S, Hendrich L, Doczkal D, Fartmann B, Arvidsson S, Haszprunar G.	PLoS One	Morinière J	10.1371/journal.pone.0155497	27191722	PLoS One. 2016 May 18;11(5):e0155497. doi: 10.1371/journal.pone.0155497. eCollection 2016.
2016	Application of Dual Inhibition Concept within Looped Autoregulatory Systems toward Antivirulence Agents against Pseudomonas aeruginosa Infections	Thomann A, de Mello Martins AG, Brengel C, Empting M, Hartmann RW.	ACS Chem Biol	Thomann A	10.1021/acschembio.6b00117	26882081	ACS Chem Biol. 2016 May 20;11(5):1279-86. doi: 10.1021/acschembio.6b00117. Epub 2016 Mar 1.
2016	Fungal communities in sediments of subtropical Chinese seas as estimated by DNA metabarcoding	Li W, Wang MM, Wang XG, Cheng XL, Guo JJ, Bian XM, Cai L.	Sci Rep	Li W	10.1038/srep26528	27198490	Sci Rep. 2016 May 20;6:26528. doi: 10.1038/srep26528.
2016	Resilience of Freshwater Communities of Small Microbial Eukaryotes Undergoing Severe Drought Events	Simon M, López-García P, Deschamps P, Restoux G, Bertolino P, Moreira D, Jardillier L.	Front Microbiol	Simon M	10.3389/fmicb.2016.00812	27303393	Front Microbiol. 2016 May 30;7:812. doi: 10.3389/fmicb.2016.00812. eCollection 2016.
2016	Lilium compounds kaempferol and jatropham can modulate cytotoxic and genotoxic effects of radiomimetic zeocin in plants and human lymphocytes In vitro	Jovtchev G, Gateva S, Stankov A.	Environ Toxicol	Jovtchev G	10.1002/tox.22088	25504804	Environ Toxicol. 2016 Jun;31(6):751-64. doi: 10.1002/tox.22088. Epub 2014 Dec 15.
2016	Terroir is a key driver of seed-associated microbial assemblages	Klaedtke S, Jacques MA, Raggi L, Préveaux A, Bonneau S, Negri V, Chable V, Barret M.	Environ Microbiol	Klaedtke S	10.1111/1462-2920.12977	26171841	Environ Microbiol. 2016 Jun;18(6):1792-804. doi: 10.1111/1462-2920.12977. Epub 2015 Aug 11.
2016	The symbiotic life of Symbiodinium in the open ocean within a new species of calcifying ciliate (Tiarina sp.)	Mordret S, Romac S, Henry N, Colin S, Carmichael M, Berney C, Audic S, Richter DJ, Pochon X, de Vargas C, Decelle J.	ISME J	Mordret S	10.1038/ismej.2015.211	26684730	ISME J. 2016 Jun;10(6):1424-36. doi: 10.1038/ismej.2015.211. Epub 2015 Dec 18.
2016	Presence of Extracellular DNA during Biofilm Formation by Xanthomonas citri subsp. citri Strains with Different Host Range	Sena-Vélez M, Redondo C, Graham JH, Cubero J.	PLoS One	Sena-Vélez M	10.1371/journal.pone.0156695	27248687	PLoS One. 2016 Jun 1;11(6):e0156695. doi: 10.1371/journal.pone.0156695. eCollection 2016.
2016	Modelling the transport of environmental DNA through a porous substrate using continuous flow-through column experiments	Shogren AJ, Tank JL, Andruszkiewicz EA, Olds B, Jerde C, Bolster D.	J R Soc Interface	Shogren AJ	10.1098/rsif.2016.0290	27251680	J R Soc Interface. 2016 Jun;13(119):20160290. doi: 10.1098/rsif.2016.0290.
2016	Estimating species richness using environmental DNA	Olds BP, Jerde CL, Renshaw MA, Li Y, Evans NT, Turner CR, Deiner K, Mahon AR, Brueseke MA, Shirey PD, Pfrender ME, Lodge DM, Lamberti GA.	Ecol Evol	Olds BP	10.1002/ece3.2186	27516876	Ecol Evol. 2016 May 30;6(12):4214-26. doi: 10.1002/ece3.2186. eCollection 2016 Jun.
2016	Environmental DNA (eDNA) detects the invasive rusty crayfish Orconectes rusticus at low abundances	Dougherty MM, Larson ER, Renshaw MA, Gantz CA, Egan SP, Erickson DM, Lodge DM.	J Appl Ecol	Dougherty MM	10.1111/1365-2664.12621	27773942	J Appl Ecol. 2016 Jun;53(3):722-732. doi: 10.1111/1365-2664.12621. Epub 2016 Feb 24.
2016	An efficient and cost-effective method for DNA extraction from athalassohaline soil using a newly formulated cell extraction buffer	Narayan A, Jain K, Shah AR, Madamwar D.	3 Biotech	Narayan A	10.1007/s13205-016-0383-0	28330132	3 Biotech. 2016 Jun;6(1):62. doi: 10.1007/s13205-016-0383-0. Epub 2016 Feb 13.
2016	Using metabarcoding to reveal and quantify plant-pollinator interactions	Pornon A, Escaravage N, Burrus M, Holota H, Khimoun A, Mariette J, Pellizzari C, Iribar A, Etienne R, Taberlet P, Vidal M, Winterton P, Zinger L, Andalo C.	Sci Rep	Pornon A	10.1038/srep27282	27255732	Sci Rep. 2016 Jun 3;6:27282. doi: 10.1038/srep27282.
2016	Metagenomic discovery of novel enzymes and biosurfactants in a slaughterhouse biofilm microbial community	Thies S, Rausch SC, Kovacic F, Schmidt-Thaler A, Wilhelm S, Rosenau F, Daniel R, Streit W, Pietruszka J, Jaeger KE.	Sci Rep	Thies S	10.1038/srep27035	27271534	Sci Rep. 2016 Jun 8;6:27035. doi: 10.1038/srep27035.
2016	No filters, no fridges: a method for preservation of water samples for eDNA analysis	Williams KE, Huyvaert KP, Piaggio AJ.	BMC Res Notes	Williams KE	10.1186/s13104-016-2104-5	27278936	BMC Res Notes. 2016 Jun 8;9:298. doi: 10.1186/s13104-016-2104-5.
2016	What's on the Outside Matters: The Role of the Extracellular Polymeric Substance of Gram-negative Biofilms in Evading Host Immunity and as a Target for Therapeutic Intervention	Gunn JS, Bakaletz LO, Wozniak DJ.	J Biol Chem	Gunn JS	10.1074/jbc.R115.707547	27129225	J Biol Chem. 2016 Jun 10;291(24):12538-12546. doi: 10.1074/jbc.R115.707547. Epub 2016 Apr 21.
2016	Enzyme-free and label-free ultra-sensitive colorimetric detection of Pb(2+) using molecular beacon and DNAzyme based amplification strategy	Yun W, Cai D, Jiang J, Zhao P, Huang Y, Sang G.	Biosens Bioelectron	Yun W	10.1016/j.bios.2016.01.053	26836648	Biosens Bioelectron. 2016 Jun 15;80:187-193. doi: 10.1016/j.bios.2016.01.053. Epub 2016 Jan 22.
2016	Evaluation of the Environmental DNA Method for Estimating Distribution and Biomass of Submerged Aquatic Plants	Matsuhashi S, Doi H, Fujiwara A, Watanabe S, Minamoto T.	PLoS One	Matsuhashi S	10.1371/journal.pone.0156217	27304876	PLoS One. 2016 Jun 15;11(6):e0156217. doi: 10.1371/journal.pone.0156217. eCollection 2016.
2016	Development of a cost-effective metabarcoding strategy for analysis of the marine phytoplankton community	Yoon TH, Kang HE, Kang CK, Lee SH, Ahn DH, Park H, Kim HW.	PeerJ	Yoon TH	10.7717/peerj.2115	27326375	PeerJ. 2016 Jun 15;4:e2115. doi: 10.7717/peerj.2115. eCollection 2016.
2016	Large-Scale Monitoring of Plants through Environmental DNA Metabarcoding of Soil: Recovery, Resolution, and Annotation of Four DNA Markers	Fahner NA, Shokralla S, Baird DJ, Hajibabaei M.	PLoS One	Fahner NA	10.1371/journal.pone.0157505	27310720	PLoS One. 2016 Jun 16;11(6):e0157505. doi: 10.1371/journal.pone.0157505. eCollection 2016.
2016	Diet Assessment Based on Rumen Contents: A Comparison between DNA Metabarcoding and Macroscopy	Nichols RV, Åkesson M, Kjellander P.	PLoS One	Nichols RV	10.1371/journal.pone.0157977	27322387	PLoS One. 2016 Jun 20;11(6):e0157977. doi: 10.1371/journal.pone.0157977. eCollection 2016.
2016	A Modified SDS-Based DNA Extraction Method for High Quality Environmental DNA from Seafloor Environments	Natarajan VP, Zhang X, Morono Y, Inagaki F, Wang F.	Front Microbiol	Natarajan VP	10.3389/fmicb.2016.00986	27446026	Front Microbiol. 2016 Jun 23;7:986. doi: 10.3389/fmicb.2016.00986. eCollection 2016.
2016	Stereochemistry-Guided DNA Probe for Single Nucleotide Polymorphisms Analysis	Wei B, Zhang T, Ou X, Li X, Lou X, Xia F.	ACS Appl Mater Interfaces	Wei B	10.1021/acsami.6b03896	27246659	ACS Appl Mater Interfaces. 2016 Jun 29;8(25):15911-6. doi: 10.1021/acsami.6b03896. Epub 2016 Jun 16.
2016	Spatial Representativeness of Environmental DNA Metabarcoding Signal for Fish Biodiversity Assessment in a Natural Freshwater System	Civade R, Dejean T, Valentini A, Roset N, Raymond JC, Bonin A, Taberlet P, Pont D.	PLoS One	Civade R	10.1371/journal.pone.0157366	27359116	PLoS One. 2016 Jun 30;11(6):e0157366. doi: 10.1371/journal.pone.0157366. eCollection 2016.
2016	Geomicrobiological Features of Ferruginous Sediments from Lake Towuti, Indonesia	Vuillemin A, Friese A, Alawi M, Henny C, Nomosatryo S, Wagner D, Crowe SA, Kallmeyer J.	Front Microbiol	Vuillemin A	10.3389/fmicb.2016.01007	27446046	Front Microbiol. 2016 Jun 30;7:1007. doi: 10.3389/fmicb.2016.01007. eCollection 2016.
2016	Using occupancy modelling to compare environmental DNA to traditional field methods for regional-scale monitoring of an endangered aquatic species	Schmelzle MC, Kinziger AP.	Mol Ecol Resour	Schmelzle MC	10.1111/1755-0998.12501	26677162	Mol Ecol Resour. 2016 Jul;16(4):895-908. doi: 10.1111/1755-0998.12501. Epub 2016 Jan 8.
2016	Deciphering associations between dissolved organic molecules and bacterial communities in a pelagic marine system	Osterholz H, Singer G, Wemheuer B, Daniel R, Simon M, Niggemann J, Dittmar T.	ISME J	Osterholz H	10.1038/ismej.2015.231	26800236	ISME J. 2016 Jul;10(7):1717-30. doi: 10.1038/ismej.2015.231. Epub 2016 Jan 22.
2016	Fine-tuning for the tropics: application of eDNA technology for invasive fish detection in tropical freshwater ecosystems	Robson HL, Noble TH, Saunders RJ, Robson SK, Burrows DW, Jerry DR.	Mol Ecol Resour	Robson HL	10.1111/1755-0998.12505	26849294	Mol Ecol Resour. 2016 Jul;16(4):922-32. doi: 10.1111/1755-0998.12505. Epub 2016 Feb 24.
2016	SpxB-mediated H2 O2 induces programmed cell death in Streptococcus sanguinis	Li T, Zhai S, Xu M, Shang M, Gao Y, Liu G, Wang Q, Zheng L.	J Basic Microbiol	Li T	10.1002/jobm.201500617	26879582	J Basic Microbiol. 2016 Jul;56(7):741-52. doi: 10.1002/jobm.201500617. Epub 2016 Feb 16.
2016	The importance of including imperfect detection models in eDNA experimental design	Willoughby JR, Wijayawardena BK, Sundaram M, Swihart RK, DeWoody JA.	Mol Ecol Resour	Willoughby JR	10.1111/1755-0998.12531	27037675	Mol Ecol Resour. 2016 Jul;16(4):837-44. doi: 10.1111/1755-0998.12531. Epub 2016 Apr 24.
2016	Macroecology of biodiversity: disentangling local and regional effects	Pärtel M, Bennett JA, Zobel M.	New Phytol	Pärtel M	10.1111/nph.13943	27040897	New Phytol. 2016 Jul;211(2):404-10. doi: 10.1111/nph.13943. Epub 2016 Apr 4.
2016	Detecting the movement and spawning activity of bigheaded carps with environmental DNA	Erickson RA, Rees CB, Coulter AA, Merkes CM, McCalla SG, Touzinsky KF, Walleser L, Goforth RR, Amberg JJ.	Mol Ecol Resour	Erickson RA	10.1111/1755-0998.12533	27087387	Mol Ecol Resour. 2016 Jul;16(4):957-65. doi: 10.1111/1755-0998.12533. Epub 2016 May 9.
2016	Environmental DNA metabarcoding of lake fish communities reflects long-term data from established survey methods	Hänfling B, Lawson Handley L, Read DS, Hahn C, Li J, Nichols P, Blackman RC, Oliver A, Winfield IJ.	Mol Ecol	Hänfling B	10.1111/mec.13660	27095076	Mol Ecol. 2016 Jul;25(13):3101-19. doi: 10.1111/mec.13660. Epub 2016 Jun 1.
2016	Contamination during criminal investigation: Detecting police contamination and secondary DNA transfer from evidence bags	Fonneløp AE, Johannessen H, Egeland T, Gill P.	Forensic Sci Int Genet	Fonneløp AE	10.1016/j.fsigen.2016.04.003	27100680	Forensic Sci Int Genet. 2016 Jul;23:121-129. doi: 10.1016/j.fsigen.2016.04.003. Epub 2016 Apr 9.
2016	Please mind the gap - Visual census and cryptic biodiversity assessment at central Red Sea coral reefs	Pearman JK, Anlauf H, Irigoien X, Carvalho S.	Mar Environ Res	Pearman JK	10.1016/j.marenvres.2016.04.011	27149573	Mar Environ Res. 2016 Jul;118:20-30. doi: 10.1016/j.marenvres.2016.04.011. Epub 2016 Apr 26.
2016	Advances in DNA metabarcoding for food and wildlife forensic species identification	Staats M, Arulandhu AJ, Gravendeel B, Holst-Jensen A, Scholtens I, Peelen T, Prins TW, Kok E.	Anal Bioanal Chem	Staats M	10.1007/s00216-016-9595-8	27178552	Anal Bioanal Chem. 2016 Jul;408(17):4615-30. doi: 10.1007/s00216-016-9595-8. Epub 2016 May 13.
2016	Metabarcoding improves detection of eukaryotes from early biofouling communities: implications for pest monitoring and pathway management	Zaiko A, Schimanski K, Pochon X, Hopkins GA, Goldstien S, Floerl O, Wood SA.	Biofouling	Zaiko A	10.1080/08927014.2016.1186165	27212415	Biofouling. 2016 Jul;32(6):671-84. doi: 10.1080/08927014.2016.1186165.
2016	[Protocol optimization of eDNA analysis workflow for detecting Hucho bleekeri.]	Jiang W, Wang QJ, Deng J, Zhao H, Kong F, Zhang HX.	Ying Yong Sheng Tai Xue Bao	Jiang W	10.13287/j.1001-9332.201607.017	29737148	Ying Yong Sheng Tai Xue Bao. 2016 Jul;27(7):2372-2378. doi: 10.13287/j.1001-9332.201607.017.
2016	Proceedings of the 3rd IPLeiria's International Health Congress : Leiria, Portugal. 6-7 May 2016	Tomás CC, Oliveira E, Sousa D, Uba-Chupel M, Furtado G, Rocha C, Teixeira A, Ferreira P, Alves C, Gisin S, Catarino E, Carvalho N, Coucelo T, Bonfim L, Silva C, Franco D, González JA, Jardim HG, Silva R, Baixinho CL, Presado MªH, Marques MªF, Cardoso ME, Cunha M, Mendes J, Xavier A, Galhardo A, Couto M, Frade JG, Nunes C, Mesquita JR, Nascimento MS, Gonçalves G, Castro C, Mártires A, Monteiro MªJ…	BMC Health Serv Res	Tomás CC	10.1186/s12913-016-1423-5	27409075	BMC Health Serv Res. 2016 Jul 6;16 Suppl 3(Suppl 3):200. doi: 10.1186/s12913-016-1423-5.
2016	Characterisation of an atypical manifestation of black band disease on Porites lutea in the Western Indian Ocean	Séré M, Wilkinson DA, Schleyer MH, Chabanet P, Quod JP, Tortosa P.	PeerJ	Séré M	10.7717/peerj.2073	27441106	PeerJ. 2016 Jul 6;4:e2073. doi: 10.7717/peerj.2073. eCollection 2016.
2016	New Primers for Discovering Fungal Diversity Using Nuclear Large Ribosomal DNA	Asemaninejad A, Weerasuriya N, Gloor GB, Lindo Z, Thorn RG.	PLoS One	Asemaninejad A	10.1371/journal.pone.0159043	27391306	PLoS One. 2016 Jul 8;11(7):e0159043. doi: 10.1371/journal.pone.0159043. eCollection 2016.
2016	DNA Metabarcoding Reveals Diet Overlap between the Endangered Walia Ibex and Domestic Goats - Implications for Conservation	Gebremedhin B, Flagstad Ø, Bekele A, Chala D, Bakkestuen V, Boessenkool S, Popp M, Gussarova G, Schrøder-Nielsen A, Nemomissa S, Brochmann C, Stenseth NC, Epp LS.	PLoS One	Gebremedhin B	10.1371/journal.pone.0159133	27416020	PLoS One. 2016 Jul 14;11(7):e0159133. doi: 10.1371/journal.pone.0159133. eCollection 2016.
2016	16S rRNA Amplicon Sequencing for Epidemiological Surveys of Bacteria in Wildlife	Galan M, Razzauti M, Bard E, Bernard M, Brouat C, Charbonnel N, Dehne-Garcia A, Loiseau A, Tatard C, Tamisier L, Vayssier-Taussat M, Vignes H, Cosson JF.	mSystems	Galan M	10.1128/mSystems.00032-16	27822541	mSystems. 2016 Jul 19;1(4):e00032-16. doi: 10.1128/mSystems.00032-16. eCollection 2016 Jul-Aug.
2016	Is qualitative and quantitative metabarcoding of dung fauna biodiversity feasible?	Blanckenhorn WU, Rohner PT, Bernasconi MV, Haugstetter J, Buser A.	Environ Toxicol Chem	Blanckenhorn WU	10.1002/etc.3275	26450644	Environ Toxicol Chem. 2016 Aug;35(8):1970-7. doi: 10.1002/etc.3275. Epub 2016 Feb 3.
2016	Ecological and evolutionary significance of novel protist lineages	Del Campo J, Guillou L, Hehenberger E, Logares R, López-García P, Massana R.	Eur J Protistol	Del Campo J	10.1016/j.ejop.2016.02.002	26996654	Eur J Protistol. 2016 Aug;55(Pt A):4-11. doi: 10.1016/j.ejop.2016.02.002. Epub 2016 Feb 20.
2016	Protist metabarcoding and environmental biomonitoring: Time for change	Pawlowski J, Lejzerowicz F, Apotheloz-Perret-Gentil L, Visco J, Esling P.	Eur J Protistol	Pawlowski J	10.1016/j.ejop.2016.02.003	27004417	Eur J Protistol. 2016 Aug;55(Pt A):12-25. doi: 10.1016/j.ejop.2016.02.003. Epub 2016 Feb 22.
2016	Fungi Sailing the Arctic Ocean: Speciose Communities in North Atlantic Driftwood as Revealed by High-Throughput Amplicon Sequencing	Rämä T, Davey ML, Nordén J, Halvorsen R, Blaalid R, Mathiassen GH, Alsos IG, Kauserud H.	Microb Ecol	Rämä T	10.1007/s00248-016-0778-9	27147245	Microb Ecol. 2016 Aug;72(2):295-304. doi: 10.1007/s00248-016-0778-9. Epub 2016 May 4.
2016	Metabarcoding reveals environmental factors influencing spatio-temporal variation in pelagic micro-eukaryotes	Brannock PM, Ortmann AC, Moss AG, Halanych KM.	Mol Ecol	Brannock PM	10.1111/mec.13709	27238767	Mol Ecol. 2016 Aug;25(15):3593-604. doi: 10.1111/mec.13709. Epub 2016 Jul 2.
2016	Chelation of Membrane-Bound Cations by Extracellular DNA Activates the Type VI Secretion System in Pseudomonas aeruginosa	Wilton M, Wong MJQ, Tang L, Liang X, Moore R, Parkins MD, Lewenza S, Dong TG.	Infect Immun	Wilton M	10.1128/IAI.00233-16	27271742	Infect Immun. 2016 Jul 21;84(8):2355-2361. doi: 10.1128/IAI.00233-16. Print 2016 Aug.
2016	Genetic assessment of meiobenthic community composition and spatial distribution in coastal sediments along northern Gulf of Mexico	Brannock PM, Wang L, Ortmann AC, Waits DS, Halanych KM.	Mar Environ Res	Brannock PM	10.1016/j.marenvres.2016.05.011	27299291	Mar Environ Res. 2016 Aug;119:166-75. doi: 10.1016/j.marenvres.2016.05.011. Epub 2016 May 10.
2016	Monoclonal antibodies against DNA-binding tips of DNABII proteins disrupt biofilms in vitro and induce bacterial clearance in vivo	Novotny LA, Jurcisek JA, Goodman SD, Bakaletz LO.	EBioMedicine	Novotny LA	10.1016/j.ebiom.2016.06.022	27342872	EBioMedicine. 2016 Aug;10:33-44. doi: 10.1016/j.ebiom.2016.06.022. Epub 2016 Jun 16.
2016	Life in leaf litter: novel insights into community dynamics of bacteria and fungi during litter decomposition	Purahong W, Wubet T, Lentendu G, Schloter M, Pecyna MJ, Kapturska D, Hofrichter M, Krüger D, Buscot F.	Mol Ecol	Purahong W	10.1111/mec.13739	27357176	Mol Ecol. 2016 Aug;25(16):4059-74. doi: 10.1111/mec.13739.
2016	Sources of specificity in plant damaged-self recognition	Duran-Flores D, Heil M.	Curr Opin Plant Biol	Duran-Flores D	10.1016/j.pbi.2016.06.019	27421107	Curr Opin Plant Biol. 2016 Aug;32:77-87. doi: 10.1016/j.pbi.2016.06.019. Epub 2016 Jul 14.
2016	Identification of biofilms in post-tympanostomy tube otorrhea	Idicula WK, Jurcisek JA, Cass ND, Ali S, Goodman SD, Elmaraghy CA, Jatana KR, Bakaletz LO.	Laryngoscope	Idicula WK	10.1002/lary.25826	27426942	Laryngoscope. 2016 Aug;126(8):1946-51. doi: 10.1002/lary.25826. Epub 2016 Jan 4.
2016	Toehold enabling stem-loop inspired hemiduplex probe with enhanced sensitivity and sequence-specific detection of tumor DNA in serum	Yang F, Wang S, Zhang Y, Tang L, Jin D, Ning Y, Zhang GJ.	Biosens Bioelectron	Yang F	10.1016/j.bios.2016.03.054	27040528	Biosens Bioelectron. 2016 Aug 15;82:32-9. doi: 10.1016/j.bios.2016.03.054. Epub 2016 Mar 23.
2016	Can environmental DNA (eDNA) be used for detection and monitoring of introduced crab species in the Baltic Sea?	Forsström T, Vasemägi A.	Mar Pollut Bull	Forsström T	10.1016/j.marpolbul.2016.05.054	27261280	Mar Pollut Bull. 2016 Aug 15;109(1):350-355. doi: 10.1016/j.marpolbul.2016.05.054. Epub 2016 May 31.
2016	Influence of Stream Bottom Substrate on Retention and Transport of Vertebrate Environmental DNA	Jerde CL, Olds BP, Shogren AJ, Andruszkiewicz EA, Mahon AR, Bolster D, Tank JL.	Environ Sci Technol	Jerde CL	10.1021/acs.est.6b01761	27409250	Environ Sci Technol. 2016 Aug 16;50(16):8770-9. doi: 10.1021/acs.est.6b01761. Epub 2016 Jul 27.
2016	Selection of a marker gene to construct a reference library for wetland plants, and the application of metabarcoding to analyze the diet of wintering herbivorous waterbirds	Yang Y, Zhan A, Cao L, Meng F, Xu W.	PeerJ	Yang Y	10.7717/peerj.2345	27602302	PeerJ. 2016 Aug 17;4:e2345. doi: 10.7717/peerj.2345. eCollection 2016.
2016	Multi-marker metabarcoding of coral skeletons reveals a rich microbiome and diverse evolutionary origins of endolithic algae	Marcelino VR, Verbruggen H.	Sci Rep	Marcelino VR	10.1038/srep31508	27545322	Sci Rep. 2016 Aug 22;6:31508. doi: 10.1038/srep31508.
2016	Environmental DNA Marker Development with Sparse Biological Information: A Case Study on Opossum Shrimp (Mysis diluviana)	Carim KJ, Christianson KR, McKelvey KM, Pate WM, Silver DB, Johnson BM, Galloway BT, Young MK, Schwartz MK.	PLoS One	Carim KJ	10.1371/journal.pone.0161664	27551919	PLoS One. 2016 Aug 23;11(8):e0161664. doi: 10.1371/journal.pone.0161664. eCollection 2016.
2016	Higher fungal diversity is correlated with lower CO2 emissions from dead wood in a natural forest	Yang C, Schaefer DA, Liu W, Popescu VD, Yang C, Wang X, Wu C, Yu DW.	Sci Rep	Yang C	10.1038/srep31066	27553882	Sci Rep. 2016 Aug 24;6:31066. doi: 10.1038/srep31066.
2016	A Multinuclear Metal Complex Based DNase-Mimetic Artificial Enzyme: Matrix Cleavage for Combating Bacterial Biofilms	Chen Z, Ji H, Liu C, Bing W, Wang Z, Qu X.	Angew Chem Int Ed Engl	Chen Z	10.1002/anie.201605296	27484616	Angew Chem Int Ed Engl. 2016 Aug 26;55(36):10732-6. doi: 10.1002/anie.201605296. Epub 2016 Aug 3.
2016	Environmental DNA reveals that rivers are conveyer belts of biodiversity information	Deiner K, Fronhofer EA, Mächler E, Walser JC, Altermatt F.	Nat Commun	Deiner K	10.1038/ncomms12544	27572523	Nat Commun. 2016 Aug 30;7:12544. doi: 10.1038/ncomms12544.
2016	Electrochemical DNA sensor-based strategy for sensitive detection of DNA demethylation and DNA demethylase activity	Shen Q, Fan M, Yang Y, Zhang H.	Anal Chim Acta	Shen Q	10.1016/j.aca.2016.06.037	27506345	Anal Chim Acta. 2016 Aug 31;934:66-71. doi: 10.1016/j.aca.2016.06.037. Epub 2016 Jun 27.
2016	Targeted gene enrichment and high-throughput sequencing for environmental biomonitoring: a case study using freshwater macroinvertebrates	Dowle EJ, Pochon X, C Banks J, Shearer K, Wood SA.	Mol Ecol Resour	Dowle EJ	10.1111/1755-0998.12488	26583904	Mol Ecol Resour. 2016 Sep;16(5):1240-54. doi: 10.1111/1755-0998.12488. Epub 2015 Dec 18.
2016	Habitat conditions and phenological tree traits overrule the influence of tree genotype in the needle mycobiome-Picea glauca system at an arctic treeline ecotone	Eusemann P, Schnittler M, Nilsson RH, Jumpponen A, Dahl MB, Würth DG, Buras A, Wilmking M, Unterseher M.	New Phytol	Eusemann P	10.1111/nph.13988	27144386	New Phytol. 2016 Sep;211(4):1221-31. doi: 10.1111/nph.13988. Epub 2016 May 4.
2016	Microbial community profiling of the Chinoike Jigoku ("Blood Pond Hell") hot spring in Beppu, Japan: isolation and characterization of Fe(III)-reducing Sulfolobus sp. strain GA1	Masaki Y, Tsutsumi K, Hirano S, Okibe N.	Res Microbiol	Masaki Y	10.1016/j.resmic.2016.04.011	27208660	Res Microbiol. 2016 Sep;167(7):595-603. doi: 10.1016/j.resmic.2016.04.011. Epub 2016 May 18.
2016	Pollen DNA barcoding: current applications and future prospects	Bell KL, de Vere N, Keller A, Richardson RT, Gous A, Burgess KS, Brosi BJ.	Genome	Bell KL	10.1139/gen-2015-0200	27322652	Genome. 2016 Sep;59(9):629-40. doi: 10.1139/gen-2015-0200. Epub 2016 Apr 13.
2016	A new phylogeny and environmental DNA insight into paramyxids: an increasingly important but enigmatic clade of protistan parasites of marine invertebrates	Ward GM, Bennett M, Bateman K, Stentiford GD, Kerr R, Feist SW, Williams ST, Berney C, Bass D.	Int J Parasitol	Ward GM	10.1016/j.ijpara.2016.04.010	27354180	Int J Parasitol. 2016 Sep;46(10):605-19. doi: 10.1016/j.ijpara.2016.04.010. Epub 2016 Jun 25.
2016	High-throughput metabarcoding of eukaryotic diversity for environmental monitoring of offshore oil-drilling activities	Lanzén A, Lekang K, Jonassen I, Thompson EM, Troedsson C.	Mol Ecol	Lanzén A	10.1111/mec.13761	27454455	Mol Ecol. 2016 Sep;25(17):4392-406. doi: 10.1111/mec.13761. Epub 2016 Aug 26.
2016	Laboratory and field validation of a simple method for detecting four species of non-native freshwater fish using eDNA	Davison PI, Créach V, Liang WJ, Andreou D, Britton JR, Copp GH.	J Fish Biol	Davison PI	10.1111/jfb.13086	27465299	J Fish Biol. 2016 Sep;89(3):1782-93. doi: 10.1111/jfb.13086. Epub 2016 Jul 27.
2016	Impact of oxidative and osmotic stresses on Candida albicans biofilm formation	Pemmaraju SC, Padmapriya K, Pruthi PA, Prasad R, Pruthi V.	Biofouling	Pemmaraju SC	10.1080/08927014.2016.1212021	27472386	Biofouling. 2016 Sep;32(8):897-909. doi: 10.1080/08927014.2016.1212021.
2016	Plant diversity accurately predicts insect diversity in two tropical landscapes	Zhang K, Lin S, Ji Y, Yang C, Wang X, Yang C, Wang H, Jiang H, Harrison RD, Yu DW.	Mol Ecol	Zhang K	10.1111/mec.13770	27474399	Mol Ecol. 2016 Sep;25(17):4407-19. doi: 10.1111/mec.13770. Epub 2016 Aug 26.
2016	Fire regime, not time-since-fire, affects soil fungal community diversity and composition in temperate grasslands	Egidi E, McMullan-Fisher S, Morgan JW, May T, Zeeman B, Franks AE.	FEMS Microbiol Lett	Egidi E	10.1093/femsle/fnw196	27528692	FEMS Microbiol Lett. 2016 Sep;363(17):fnw196. doi: 10.1093/femsle/fnw196. Epub 2016 Aug 14.
2016	Deep COI sequencing of standardized benthic samples unveils overlooked diversity of Jordanian coral reefs in the northern Red Sea	Al-Rshaidat MM, Snider A, Rosebraugh S, Devine AM, Devine TD, Plaisance L, Knowlton N, Leray M.	Genome	Al-Rshaidat MM	10.1139/gen-2015-0208	27584940	Genome. 2016 Sep;59(9):724-37. doi: 10.1139/gen-2015-0208. Epub 2016 Jul 19.
2016	First evaluation of foraminiferal metabarcoding for monitoring environmental impact from an offshore oil drilling site	Laroche O, Wood SA, Tremblay LA, Ellis JI, Lejzerowicz F, Pawlowski J, Lear G, Atalah J, Pochon X.	Mar Environ Res	Laroche O	10.1016/j.marenvres.2016.08.009	27595900	Mar Environ Res. 2016 Sep;120:225-35. doi: 10.1016/j.marenvres.2016.08.009. Epub 2016 Aug 24.
2016	A quantitative protocol for DNA metabarcoding of springtails (Collembola)	Saitoh S, Aoyama H, Fujii S, Sunagawa H, Nagahama H, Akutsu M, Shinzato N, Kaneko N, Nakamori T.	Genome	Saitoh S	10.1139/gen-2015-0228	27611697	Genome. 2016 Sep;59(9):705-23. doi: 10.1139/gen-2015-0228.
2016	Hidden diversity of Acoelomorpha revealed through metabarcoding	Arroyo AS, López-Escardó D, de Vargas C, Ruiz-Trillo I.	Biol Lett	Arroyo AS	10.1098/rsbl.2016.0674	27677819	Biol Lett. 2016 Sep;12(9):20160674. doi: 10.1098/rsbl.2016.0674.
2016	A framework for inferring biological communities from environmental DNA	Shelton AO, O'Donnell JL, Samhouri JF, Lowell N, Williams GD, Kelly RP.	Ecol Appl	Shelton AO	10.1890/15-1733.1	27755698	Ecol Appl. 2016 Sep;26(6):1645-1659. doi: 10.1890/15-1733.1.
2016	Dissecting host-associated communities with DNA barcodes	Baker CC, Bittleston LS, Sanders JG, Pierce NE.	Philos Trans R Soc Lond B Biol Sci	Baker CC	10.1098/rstb.2015.0328	27481780	Philos Trans R Soc Lond B Biol Sci. 2016 Sep 5;371(1702):20150328. doi: 10.1098/rstb.2015.0328.
2016	Imagining Sisyphus happy: DNA barcoding and the unnamed majority	Blaxter M.	Philos Trans R Soc Lond B Biol Sci	Blaxter M	10.1098/rstb.2015.0329	27481781	Philos Trans R Soc Lond B Biol Sci. 2016 Sep 5;371(1702):20150329. doi: 10.1098/rstb.2015.0329.
2016	A new way to contemplate Darwin's tangled bank: how DNA barcodes are reconnecting biodiversity science and biomonitoring	Hajibabaei M, Baird DJ, Fahner NA, Beiko R, Golding GB.	Philos Trans R Soc Lond B Biol Sci	Hajibabaei M	10.1098/rstb.2015.0330	27481782	Philos Trans R Soc Lond B Biol Sci. 2016 Sep 5;371(1702):20150330. doi: 10.1098/rstb.2015.0330.
2016	Censusing marine eukaryotic diversity in the twenty-first century	Leray M, Knowlton N.	Philos Trans R Soc Lond B Biol Sci	Leray M	10.1098/rstb.2015.0331	27481783	Philos Trans R Soc Lond B Biol Sci. 2016 Sep 5;371(1702):20150331. doi: 10.1098/rstb.2015.0331.
2016	Scaling up discovery of hidden diversity in fungi: impacts of barcoding approaches	Yahr R, Schoch CL, Dentinger BT.	Philos Trans R Soc Lond B Biol Sci	Yahr R	10.1098/rstb.2015.0336	27481788	Philos Trans R Soc Lond B Biol Sci. 2016 Sep 5;371(1702):20150336. doi: 10.1098/rstb.2015.0336.
2016	Evidence Supporting the Uptake and Genomic Incorporation of Environmental DNA in the "Ancient Asexual" Bdelloid Rotifer Philodina roseola	Bininda-Emonds OR, Hinz C, Ahlrichs WH.	Life (Basel)	Bininda-Emonds OR	10.3390/life6030038	27608044	Life (Basel). 2016 Sep 6;6(3):38. doi: 10.3390/life6030038.
2016	Genetic signatures of ecological diversity along an urbanization gradient	Kelly RP, O'Donnell JL, Lowell NC, Shelton AO, Samhouri JF, Hennessey SM, Feist BE, Williams GD.	PeerJ	Kelly RP	10.7717/peerj.2444	27672503	PeerJ. 2016 Sep 13;4:e2444. doi: 10.7717/peerj.2444. eCollection 2016.
2016	Potential of Environmental DNA to Evaluate Northern Pike (Esox lucius) Eradication Efforts: An Experimental Test and Case Study	Dunker KJ, Sepulveda AJ, Massengill RL, Olsen JB, Russ OL, Wenburg JK, Antonovich A.	PLoS One	Dunker KJ	10.1371/journal.pone.0162277	27626271	PLoS One. 2016 Sep 14;11(9):e0162277. doi: 10.1371/journal.pone.0162277. eCollection 2016.
2016	Detection of Invasive Mosquito Vectors Using Environmental DNA (eDNA) from Water Samples	Schneider J, Valentini A, Dejean T, Montarsi F, Taberlet P, Glaizot O, Fumagalli L.	PLoS One	Schneider J	10.1371/journal.pone.0162493	27626642	PLoS One. 2016 Sep 14;11(9):e0162493. doi: 10.1371/journal.pone.0162493. eCollection 2016.
2016	Controlling populations of invasive pygmy mussel (Xenostrobus securis) through citizen science and environmental DNA	Miralles L, Dopico E, Devlo-Delva F, Garcia-Vazquez E.	Mar Pollut Bull	Miralles L	10.1016/j.marpolbul.2016.06.072	27381987	Mar Pollut Bull. 2016 Sep 15;110(1):127-132. doi: 10.1016/j.marpolbul.2016.06.072. Epub 2016 Jul 2.
2016	Enhancement of the Knowledge on Fungal Communities in Directly Brined Aloreña de Málaga Green Olive Fermentations by Metabarcoding Analysis	Arroyo-López FN, Medina E, Ruiz-Bellido MÁ, Romero-Gil V, Montes-Borrego M, Landa BB.	PLoS One	Arroyo-López FN	10.1371/journal.pone.0163135	27636546	PLoS One. 2016 Sep 16;11(9):e0163135. doi: 10.1371/journal.pone.0163135. eCollection 2016.
2016	Metabarcoding of marine nematodes - evaluation of reference datasets used in tree-based taxonomy assignment approach	Holovachov O.	Biodivers Data J	Holovachov O	10.3897/BDJ.4.e10021	27932919	Biodivers Data J. 2016 Sep 21;(4):e10021. doi: 10.3897/BDJ.4.e10021. eCollection 2016.
2016	Validation of picogram- and femtogram-input DNA libraries for microscale metagenomics	Rinke C, Low S, Woodcroft BJ, Raina JB, Skarshewski A, Le XH, Butler MK, Stocker R, Seymour J, Tyson GW, Hugenholtz P.	PeerJ	Rinke C	10.7717/peerj.2486	27688978	PeerJ. 2016 Sep 22;4:e2486. doi: 10.7717/peerj.2486. eCollection 2016.
2016	Real-time PCR assay to detect brown marmorated stink bug, Halyomorpha halys (Stål), in environmental DNA	Valentin RE, Maslo B, Lockwood JL, Pote J, Fonseca DM.	Pest Manag Sci	Valentin RE	10.1002/ps.4217	26732613	Pest Manag Sci. 2016 Oct;72(10):1854-61. doi: 10.1002/ps.4217. Epub 2016 Feb 8.
2016	Amyloid Structures as Biofilm Matrix Scaffolds	Taglialegna A, Lasa I, Valle J.	J Bacteriol	Taglialegna A	10.1128/JB.00122-16	27185827	J Bacteriol. 2016 Sep 9;198(19):2579-88. doi: 10.1128/JB.00122-16. Print 2016 Oct 1.
2016	Comparative assessment of fungal augmentation treatments of a fine-textured and historically oil-contaminated soil	Covino S, Stella T, D'Annibale A, Lladó S, Baldrian P, Čvančarová M, Cajthaml T, Petruccioli M.	Sci Total Environ	Covino S	10.1016/j.scitotenv.2016.05.018	27220102	Sci Total Environ. 2016 Oct 1;566-567:250-259. doi: 10.1016/j.scitotenv.2016.05.018. Epub 2016 May 21.
2016	Application of DNA barcodes in wildlife conservation in Tropical East Asia	Wilson JJ, Sing KW, Lee PS, Wee AK.	Conserv Biol	Wilson JJ	10.1111/cobi.12787	27341687	Conserv Biol. 2016 Oct;30(5):982-9. doi: 10.1111/cobi.12787. Epub 2016 Aug 20.
2016	Spatial Patterns of bphA Gene Diversity Reveal Local Adaptation of Microbial Communities to PCB and PAH Contaminants	Hoostal MJ, Bouzat JL.	Microb Ecol	Hoostal MJ	10.1007/s00248-016-0812-y	27430632	Microb Ecol. 2016 Oct;72(3):559-70. doi: 10.1007/s00248-016-0812-y. Epub 2016 Jul 18.
2016	"Psychometric properties of the Posttraumatic Diagnostic Scale for DSM-5 (PDS-5)": Correction to Foa et al. (2015)		Psychol Assess		10.1037/pas0000360	27454421	Psychol Assess. 2016 Oct;28(10):1165. doi: 10.1037/pas0000360. Epub 2016 Jul 25.
2016	Modulation of Staphylococcus aureus Biofilm Matrix by Subinhibitory Concentrations of Clindamycin	Schilcher K, Andreoni F, Dengler Haunreiter V, Seidl K, Hasse B, Zinkernagel AS.	Antimicrob Agents Chemother	Schilcher K	10.1128/AAC.00463-16	27458233	Antimicrob Agents Chemother. 2016 Sep 23;60(10):5957-67. doi: 10.1128/AAC.00463-16. Print 2016 Oct.
2016	Phylogenetic characterisation of two novel Anaplasmataceae from Australian Ixodes holocyclus ticks: 'Candidatus Neoehrlichia australis' and 'Candidatus Neoehrlichia arcana'	Gofton AW, Doggett S, Ratchford A, Ryan U, Irwin P.	Int J Syst Evol Microbiol	Gofton AW	10.1099/ijsem.0.001344	27468908	Int J Syst Evol Microbiol. 2016 Oct;66(10):4256-4261. doi: 10.1099/ijsem.0.001344. Epub 2016 Jul 27.
2016	SCCmec-associated psm-mec mRNA promotes Staphylococcus epidermidis biofilm formation	Yang Y, Zhang X, Huang W, Yin Y.	Antonie Van Leeuwenhoek	Yang Y	10.1007/s10482-016-0741-2	27502022	Antonie Van Leeuwenhoek. 2016 Oct;109(10):1403-15. doi: 10.1007/s10482-016-0741-2. Epub 2016 Aug 8.
2016	Multiple dispersal vectors drive range expansion in an invasive marine species	Richardson MF, Sherman CD, Lee RS, Bott NJ, Hirst AJ.	Mol Ecol	Richardson MF	10.1111/mec.13817	27552100	Mol Ecol. 2016 Oct;25(20):5001-5014. doi: 10.1111/mec.13817. Epub 2016 Sep 12.
2016	Quantification of Environmental DNA (eDNA) Shedding and Decay Rates for Three Marine Fish	Sassoubre LM, Yamahara KM, Gardner LD, Block BA, Boehm AB.	Environ Sci Technol	Sassoubre LM	10.1021/acs.est.6b03114	27580258	Environ Sci Technol. 2016 Oct 4;50(19):10456-10464. doi: 10.1021/acs.est.6b03114. Epub 2016 Sep 15.
2016	An Easy Phylogenetically Informative Method to Trace the Globally Invasive Potamopyrgus Mud Snail from River's eDNA	Clusa L, Ardura A, Gower F, Miralles L, Tsartsianidou V, Zaiko A, Garcia-Vazquez E.	PLoS One	Clusa L	10.1371/journal.pone.0162899	27706172	PLoS One. 2016 Oct 5;11(10):e0162899. doi: 10.1371/journal.pone.0162899. eCollection 2016.
2016	Versatility of Biofilm Matrix Molecules in Staphylococcus epidermidis Clinical Isolates and Importance of Polysaccharide Intercellular Adhesin Expression during High Shear Stress	Schaeffer CR, Hoang TN, Sudbeck CM, Alawi M, Tolo IE, Robinson DA, Horswill AR, Rohde H, Fey PD.	mSphere	Schaeffer CR	10.1128/mSphere.00165-16	27747298	mSphere. 2016 Oct 5;1(5):e00165-16. doi: 10.1128/mSphere.00165-16. eCollection 2016 Sep-Oct.
2016	Inferring neutral biodiversity parameters using environmental DNA data sets	Sommeria-Klein G, Zinger L, Taberlet P, Coissac E, Chave J.	Sci Rep	Sommeria-Klein G	10.1038/srep35644	27762295	Sci Rep. 2016 Oct 20;6:35644. doi: 10.1038/srep35644.
2016	Correction: Environmental DNA Marker Development with Sparse Biological Information: A Case Study on Opossum Shrimp (Mysis diluviana)	Carim KJ, Christianson KR, McKelvey KM, Pate WM, Silver DB, Johnson BM, Galloway BT, Young MK, Schwartz MK.	PLoS One	Carim KJ	10.1371/journal.pone.0165573	27768766	PLoS One. 2016 Oct 21;11(10):e0165573. doi: 10.1371/journal.pone.0165573. eCollection 2016.
2016	Environmental DNA (eDNA) Detection Probability Is Influenced by Seasonal Activity of Organisms	de Souza LS, Godwin JC, Renshaw MA, Larson E.	PLoS One	de Souza LS	10.1371/journal.pone.0165273	27776150	PLoS One. 2016 Oct 24;11(10):e0165273. doi: 10.1371/journal.pone.0165273. eCollection 2016.
2016	The role of extracellular DNA in uranium precipitation and biomineralisation	Hufton J, Harding JH, Romero-González ME.	Phys Chem Chem Phys	Hufton J	10.1039/c6cp03239g	27725981	Phys Chem Chem Phys. 2016 Oct 26;18(42):29101-29112. doi: 10.1039/c6cp03239g.
2016	Estimating fish abundance and biomass from eDNA concentrations: variability among capture methods and environmental conditions	Lacoursière-Roussel A, Rosabal M, Bernatchez L.	Mol Ecol Resour	Lacoursière-Roussel A	10.1111/1755-0998.12522	26946353	Mol Ecol Resour. 2016 Nov;16(6):1401-1414. doi: 10.1111/1755-0998.12522. Epub 2016 Mar 28.
2016	Deciphering the Pathobiome: Intra- and Interkingdom Interactions Involving the Pathogen Erysiphe alphitoides	Jakuschkin B, Fievet V, Schwaller L, Fort T, Robin C, Vacher C.	Microb Ecol	Jakuschkin B	10.1007/s00248-016-0777-x	27147439	Microb Ecol. 2016 Nov;72(4):870-880. doi: 10.1007/s00248-016-0777-x. Epub 2016 May 5.
2016	Soil drying procedure affects the DNA quantification of Lactarius vinosus but does not change the fungal community composition	Castaño C, Parladé J, Pera J, Martínez de Aragón J, Alday JG, Bonet JA.	Mycorrhiza	Castaño C	10.1007/s00572-016-0714-3	27317489	Mycorrhiza. 2016 Nov;26(8):799-808. doi: 10.1007/s00572-016-0714-3. Epub 2016 Jun 18.
2016	The effects of parameter choice on defining molecular operational taxonomic units and resulting ecological analyses of metabarcoding data	Clare EL, Chain FJ, Littlefair JE, Cristescu ME.	Genome	Clare EL	10.1139/gen-2015-0184	27336462	Genome. 2016 Nov;59(11):981-990. doi: 10.1139/gen-2015-0184. Epub 2016 Apr 13.
2016	Assessing myxozoan presence and diversity using environmental DNA	Hartikainen H, Bass D, Briscoe AG, Knipe H, Green AJ, Okamura B.	Int J Parasitol	Hartikainen H	10.1016/j.ijpara.2016.07.006	27623220	Int J Parasitol. 2016 Nov;46(12):781-792. doi: 10.1016/j.ijpara.2016.07.006. Epub 2016 Sep 10.
2016	Survey of Redox-Active Moieties for Application in Multiplexed Electrochemical Biosensors	Kang D, Ricci F, White RJ, Plaxco KW.	Anal Chem	Kang D	10.1021/acs.analchem.6b02376	27659949	Anal Chem. 2016 Nov 1;88(21):10452-10458. doi: 10.1021/acs.analchem.6b02376. Epub 2016 Oct 11.
2016	Metabarcoding and metabolome analyses of copepod grazing reveal feeding preference and linkage to metabolite classes in dynamic microbial plankton communities	Ray JL, Althammer J, Skaar KS, Simonelli P, Larsen A, Stoecker D, Sazhin A, Ijaz UZ, Quince C, Nejstgaard JC, Frischer M, Pohnert G, Troedsson C.	Mol Ecol	Ray JL	10.1111/mec.13844	27662431	Mol Ecol. 2016 Nov;25(21):5585-5602. doi: 10.1111/mec.13844. Epub 2016 Oct 20.
2016	DNA-based identification of invasive alien species in relation to Canadian federal policy and law, and the basis of rapid-response management	Thomas VG, Hanner RH, Borisenko AV.	Genome	Thomas VG	10.1139/gen-2016-0022	27767334	Genome. 2016 Nov;59(11):1023-1031. doi: 10.1139/gen-2016-0022. Epub 2016 Jul 19.
2016	Barcoding the food chain: from Sanger to high-throughput sequencing	Littlefair JE, Clare EL.	Genome	Littlefair JE	10.1139/gen-2016-0028	27767337	Genome. 2016 Nov;59(11):946-958. doi: 10.1139/gen-2016-0028. Epub 2016 Sep 2.
2016	Improving herpetological surveys in eastern North America using the environmental DNA method	Lacoursière-Roussel A, Dubois Y, Normandeau E, Bernatchez L.	Genome	Lacoursière-Roussel A	10.1139/gen-2015-0218	27788021	Genome. 2016 Nov;59(11):991-1007. doi: 10.1139/gen-2015-0218. Epub 2016 Aug 30.
2016	A computationally simplistic poly-phasic approach to explore microbial communities from the Yucatan aquifer as a potential sources of novel natural products	Marfil-Santana MD, O'Connor-Sánchez A, Ramírez-Prado JH, De Los Santos-Briones C, López-Aguiar LK, Rojas-Herrera R, Lago-Lestón A, Prieto-Davó A.	J Microbiol	Marfil-Santana MD	10.1007/s12275-016-6092-x	27796931	J Microbiol. 2016 Nov;54(11):774-781. doi: 10.1007/s12275-016-6092-x. Epub 2016 Oct 29.
2016	Implementation of Novel Design Features for qPCR-Based eDNA Assessment	Veldhoen N, Hobbs J, Ikonomou G, Hii M, Lesperance M, Helbing CC.	PLoS One	Veldhoen N	10.1371/journal.pone.0164907	27802293	PLoS One. 2016 Nov 1;11(11):e0164907. doi: 10.1371/journal.pone.0164907. eCollection 2016.
2016	Fungal DNA barcoding	Xu J.	Genome	Xu J	10.1139/gen-2016-0046	27829306	Genome. 2016 Nov;59(11):913-932. doi: 10.1139/gen-2016-0046. Epub 2016 Aug 30.
2016	Changes in composition and abundance of functional groups of arctic fungi in response to long-term summer warming	Geml J, Semenova TA, Morgado LN, Welker JM.	Biol Lett	Geml J	10.1098/rsbl.2016.0503	27881760	Biol Lett. 2016 Nov;12(11):20160503. doi: 10.1098/rsbl.2016.0503.
2016	Environmental DNA from Residual Saliva for Efficient Noninvasive Genetic Monitoring of Brown Bears (Ursus arctos)	Wheat RE, Allen JM, Miller SD, Wilmers CC, Levi T.	PLoS One	Wheat RE	10.1371/journal.pone.0165259	27828988	PLoS One. 2016 Nov 9;11(11):e0165259. doi: 10.1371/journal.pone.0165259. eCollection 2016.
2016	Environmental metabarcoding reveals contrasting microbial communities at two poplar phytomanagement sites	Foulon J, Zappelini C, Durand A, Valot B, Girardclos O, Blaudez D, Chalot M.	Sci Total Environ	Foulon J	10.1016/j.scitotenv.2016.07.151	27474992	Sci Total Environ. 2016 Nov 15;571:1230-40. doi: 10.1016/j.scitotenv.2016.07.151. Epub 2016 Jul 28.
2016	Metabarcoding of marine nematodes - evaluation of similarity scores used in alignment-based taxonomy assignment approach	Holovachov O.	Biodivers Data J	Holovachov O	10.3897/BDJ.4.e10647	27932928	Biodivers Data J. 2016 Nov 15;(4):e10647. doi: 10.3897/BDJ.4.e10647. eCollection 2016.
2016	Metabarcoding of Fecal Samples to Determine Herbivore Diets: A Case Study of the Endangered Pacific Pocket Mouse	Iwanowicz DD, Vandergast AG, Cornman RS, Adams CR, Kohn JR, Fisher RN, Brehme CS.	PLoS One	Iwanowicz DD	10.1371/journal.pone.0165366	27851756	PLoS One. 2016 Nov 16;11(11):e0165366. doi: 10.1371/journal.pone.0165366. eCollection 2016.
2016	Environmental DNA from Seawater Samples Correlate with Trawl Catches of Subarctic, Deepwater Fishes	Thomsen PF, Møller PR, Sigsgaard EE, Knudsen SW, Jørgensen OA, Willerslev E.	PLoS One	Thomsen PF	10.1371/journal.pone.0165252	27851757	PLoS One. 2016 Nov 16;11(11):e0165252. doi: 10.1371/journal.pone.0165252. eCollection 2016.
2016	Vertical Structure of Phyllosphere Fungal Communities in a Tropical Forest in Thailand Uncovered by High-Throughput Sequencing	Izuno A, Kanzaki M, Artchawakom T, Wachrinrat C, Isagi Y.	PLoS One	Izuno A	10.1371/journal.pone.0166669	27861539	PLoS One. 2016 Nov 18;11(11):e0166669. doi: 10.1371/journal.pone.0166669. eCollection 2016.
2016	Structure-Activity Relationships of 2-Sufonylpyrimidines as Quorum-Sensing Inhibitors to Tackle Biofilm Formation and eDNA Release of Pseudomonas aeruginosa	Thomann A, Brengel C, Börger C, Kail D, Steinbach A, Empting M, Hartmann RW.	ChemMedChem	Thomann A	10.1002/cmdc.201600419	27731921	ChemMedChem. 2016 Nov 21;11(22):2522-2533. doi: 10.1002/cmdc.201600419. Epub 2016 Oct 12.
2016	Morphological Identification and Single-Cell Genomics of Marine Diplonemids	Gawryluk RMR, Del Campo J, Okamoto N, Strassert JFH, Lukeš J, Richards TA, Worden AZ, Santoro AE, Keeling PJ.	Curr Biol	Gawryluk RMR	10.1016/j.cub.2016.09.013	27875688	Curr Biol. 2016 Nov 21;26(22):3053-3059. doi: 10.1016/j.cub.2016.09.013.
2016	Extreme Diversity of Diplonemid Eukaryotes in the Ocean	Flegontova O, Flegontov P, Malviya S, Audic S, Wincker P, de Vargas C, Bowler C, Lukeš J, Horák A.	Curr Biol	Flegontova O	10.1016/j.cub.2016.09.031	27875689	Curr Biol. 2016 Nov 21;26(22):3060-3065. doi: 10.1016/j.cub.2016.09.031.
2016	Population characteristics of a large whale shark aggregation inferred from seawater environmental DNA	Sigsgaard EE, Nielsen IB, Bach SS, Lorenzen ED, Robinson DP, Knudsen SW, Pedersen MW, Jaidah MA, Orlando L, Willerslev E, Møller PR, Thomsen PF.	Nat Ecol Evol	Sigsgaard EE	10.1038/s41559-016-0004	28812572	Nat Ecol Evol. 2016 Nov 21;1(1):4. doi: 10.1038/s41559-016-0004.
2016	Use of a Filter Cartridge for Filtration of Water Samples and Extraction of Environmental DNA	Miya M, Minamoto T, Yamanaka H, Oka SI, Sato K, Yamamoto S, Sado T, Doi H.	J Vis Exp	Miya M	10.3791/54741	27911387	J Vis Exp. 2016 Nov 25;(117):54741. doi: 10.3791/54741.
2016	Next-generation freshwater bioassessment: eDNA metabarcoding with a conserved metazoan primer reveals species-rich and reservoir-specific communities	Lim NK, Tay YC, Srivathsan A, Tan JW, Kwik JT, Baloğlu B, Meier R, Yeo DC.	R Soc Open Sci	Lim NK	10.1098/rsos.160635	28018653	R Soc Open Sci. 2016 Nov 30;3(11):160635. doi: 10.1098/rsos.160635. eCollection 2016 Nov.
2016	Aligning molecular studies of mycorrhizal fungal diversity with ecologically important levels of diversity in ecosystems	Sanders IR, Rodriguez A.	ISME J	Sanders IR	10.1038/ismej.2016.73	27128992	ISME J. 2016 Dec;10(12):2780-2786. doi: 10.1038/ismej.2016.73. Epub 2016 Apr 29.
2016	In vitro antimicrobial activity of honokiol against Staphylococcus aureus in biofilm mode	Li WL, Zhao XC, Zhao ZW, Huang YJ, Zhu XZ, Meng RZ, Shi C, Yu L, Guo N.	J Asian Nat Prod Res	Li WL	10.1080/10286020.2016.1194829	27314764	J Asian Nat Prod Res. 2016 Dec;18(12):1178-1185. doi: 10.1080/10286020.2016.1194829. Epub 2016 Jun 17.
2016	Emergence of a Competence-Reducing Filamentous Phage from the Genome of Acinetobacter baylyi ADP1	Renda BA, Chan C, Parent KN, Barrick JE.	J Bacteriol	Renda BA	10.1128/JB.00424-16	27645387	J Bacteriol. 2016 Nov 4;198(23):3209-3219. doi: 10.1128/JB.00424-16. Print 2016 Dec 1.
2016	Development of species-specific primers with potential for amplifying eDNA from imperilled freshwater unionid mussels	Cho A, Morris T, Wilson C, Freeland J.	Genome	Cho A	10.1139/gen-2015-0196	27753500	Genome. 2016 Dec;59(12):1141-1149. doi: 10.1139/gen-2015-0196. Epub 2016 Jul 18.
2016	The role of genetics in fisheries management under the E.U. common fisheries policy	Casey J, Jardim E, Martinsohn JT.	J Fish Biol	Casey J	10.1111/jfb.13151	27761916	J Fish Biol. 2016 Dec;89(6):2755-2767. doi: 10.1111/jfb.13151. Epub 2016 Oct 19.
2016	Long-term dynamics in microbial eukaryotes communities: a palaeolimnological view based on sedimentary DNA	Capo E, Debroas D, Arnaud F, Guillemot T, Bichet V, Millet L, Gauthier E, Massa C, Develle AL, Pignol C, Lejzerowicz F, Domaizon I.	Mol Ecol	Capo E	10.1111/mec.13893	27761959	Mol Ecol. 2016 Dec;25(23):5925-5943. doi: 10.1111/mec.13893. Epub 2016 Nov 10.
2016	The diversity of arthropods in homes across the United States as determined by environmental DNA analyses	Madden AA, Barberán A, Bertone MA, Menninger HL, Dunn RR, Fierer N.	Mol Ecol	Madden AA	10.1111/mec.13900	27801965	Mol Ecol. 2016 Dec;25(24):6214-6224. doi: 10.1111/mec.13900. Epub 2016 Nov 28.
2016	Metagenomics: Probing pollutant fate in natural and engineered ecosystems	Bouhajja E, Agathos SN, George IF.	Biotechnol Adv	Bouhajja E	10.1016/j.biotechadv.2016.10.006	27825829	Biotechnol Adv. 2016 Dec;34(8):1413-1426. doi: 10.1016/j.biotechadv.2016.10.006. Epub 2016 Nov 5.
2016	Efficiency and sensitivity of the digital droplet PCR for the quantification of antibiotic resistance genes in soils and organic residues	Cavé L, Brothier E, Abrouk D, Bouda PS, Hien E, Nazaret S.	Appl Microbiol Biotechnol	Cavé L	10.1007/s00253-016-7950-5	27844142	Appl Microbiol Biotechnol. 2016 Dec;100(24):10597-10608. doi: 10.1007/s00253-016-7950-5. Epub 2016 Nov 14.
2016	Applications of phylogenetics to solve practical problems in insect conservation	Buckley TR.	Curr Opin Insect Sci	Buckley TR	10.1016/j.cois.2016.09.005	27939708	Curr Opin Insect Sci. 2016 Dec;18:35-39. doi: 10.1016/j.cois.2016.09.005. Epub 2016 Oct 8.
2016	Metagenome phylogenetic profiling of microbial community evolution in a tetrachloroethene-contaminated aquifer responding to enhanced reductive dechlorination protocols	Reiss RA, Guerra P, Makhnin O.	Stand Genomic Sci	Reiss RA	10.1186/s40793-016-0209-z	27980706	Stand Genomic Sci. 2016 Dec 1;11:88. doi: 10.1186/s40793-016-0209-z. eCollection 2016.
2016	Effect of RpoN, RpoS and LuxS Pathways on the Biofilm Formation and Antibiotic Sensitivity of Borrelia Burgdorferi	Sapi E, Theophilus PA, Pham TV, Burugu D, Luecke DF.	Eur J Microbiol Immunol (Bp)	Sapi E	10.1556/1886.2016.00026	27980856	Eur J Microbiol Immunol (Bp). 2016 Nov 3;6(4):272-286. doi: 10.1556/1886.2016.00026. eCollection 2016 Dec 1.
2016	Marine invasions enter the genomic era: three lessons from the past, and the way forward	Viard F, David P, Darling JA.	Curr Zool	Viard F	10.1093/cz/zow053	29491950	Curr Zool. 2016 Dec;62(6):629-642. doi: 10.1093/cz/zow053. Epub 2016 Apr 26.
2016	High taxonomic variability despite stable functional structure across microbial communities	Louca S, Jacques SMS, Pires APF, Leal JS, Srivastava DS, Parfrey LW, Farjalla VF, Doebeli M.	Nat Ecol Evol	Louca S	10.1038/s41559-016-0015	28812567	Nat Ecol Evol. 2016 Dec 5;1(1):15. doi: 10.1038/s41559-016-0015.
2016	Maximizing the Signal Gain of Electrochemical-DNA Sensors	Dauphin-Ducharme P, Plaxco KW.	Anal Chem	Dauphin-Ducharme P	10.1021/acs.analchem.6b03227	27805364	Anal Chem. 2016 Dec 6;88(23):11654-11662. doi: 10.1021/acs.analchem.6b03227. Epub 2016 Nov 22.
2016	Identification of Bicarbonate as a Trigger and Genes Involved with Extracellular DNA Export in Mycobacterial Biofilms	Rose SJ, Bermudez LE.	mBio	Rose SJ	10.1128/mBio.01597-16	27923918	mBio. 2016 Dec 6;7(6):e01597-16. doi: 10.1128/mBio.01597-16.
2016	Triatomine bugs, their microbiota and Trypanosoma cruzi: asymmetric responses of bacteria to an infected blood meal	Díaz S, Villavicencio B, Correia N, Costa J, Haag KL.	Parasit Vectors	Díaz S	10.1186/s13071-016-1926-2	27938415	Parasit Vectors. 2016 Dec 9;9(1):636. doi: 10.1186/s13071-016-1926-2.
2016	Validated methodology for quantifying infestation levels of dreissenid mussels in environmental DNA (eDNA) samples	Peñarrubia L, Alcaraz C, Vaate AB, Sanz N, Pla C, Vidal O, Viñas J.	Sci Rep	Peñarrubia L	10.1038/srep39067	27966602	Sci Rep. 2016 Dec 14;6:39067. doi: 10.1038/srep39067.
2016	Age-related environmental gradients influence invertebrate distribution in the Prince Charles Mountains, East Antarctica	Czechowski P, White D, Clarke L, McKay A, Cooper A, Stevens MI.	R Soc Open Sci	Czechowski P	10.1098/rsos.160296	28083092	R Soc Open Sci. 2016 Dec 14;3(12):160296. doi: 10.1098/rsos.160296. eCollection 2016 Dec.
2016	Comprehensive Analysis of a Novel Ketoreductase for Pentangular Polyphenol Biosynthesis	Valentic TR, Jackson DR, Brady SF, Tsai SC.	ACS Chem Biol	Valentic TR	10.1021/acschembio.6b00658	27779377	ACS Chem Biol. 2016 Dec 16;11(12):3421-3430. doi: 10.1021/acschembio.6b00658. Epub 2016 Nov 8.
2016	Spatio-temporal monitoring of deep-sea communities using metabarcoding of sediment DNA and RNA	Guardiola M, Wangensteen OS, Taberlet P, Coissac E, Uriz MJ, Turon X.	PeerJ	Guardiola M	10.7717/peerj.2807	28028473	PeerJ. 2016 Dec 21;4:e2807. doi: 10.7717/peerj.2807. eCollection 2016.
2016	A New Physiological Role for the DNA Molecule as a Protector against Drying Stress in Desiccation-Tolerant Microorganisms	García-Fontana C, Narváez-Reinaldo JJ, Castillo F, González-López J, Luque I, Manzanera M.	Front Microbiol	García-Fontana C	10.3389/fmicb.2016.02066	28066383	Front Microbiol. 2016 Dec 22;7:2066. doi: 10.3389/fmicb.2016.02066. eCollection 2016.
2016	A High-Level Fungal Diversity in the Intertidal Sediment of Chinese Seas Presents the Spatial Variation of Community Composition	Li W, Wang M, Bian X, Guo J, Cai L.	Front Microbiol	Li W	10.3389/fmicb.2016.02098	28066402	Front Microbiol. 2016 Dec 23;7:2098. doi: 10.3389/fmicb.2016.02098. eCollection 2016.
2017	A Bigger Toolbox: Biotechnology in Biodiversity Conservation	Corlett RT.	Trends Biotechnol	Corlett RT	10.1016/j.tibtech.2016.06.009	27424151	Trends Biotechnol. 2017 Jan;35(1):55-65. doi: 10.1016/j.tibtech.2016.06.009. Epub 2016 Jul 13.
2017	Rapid identification of the botanical and entomological sources of honey using DNA metabarcoding	Prosser SWJ, Hebert PDN.	Food Chem	Prosser SWJ	10.1016/j.foodchem.2016.07.077	27507464	Food Chem. 2017 Jan 1;214:183-191. doi: 10.1016/j.foodchem.2016.07.077. Epub 2016 Jul 12.
2017	Exploring the bacterial gut microbiota of supralittoral talitrid amphipods	Abdelrhman KF, Bacci G, Marras B, Nistri A, Schintu M, Ugolini A, Mengoni A.	Res Microbiol	Abdelrhman KF	10.1016/j.resmic.2016.07.009	27531409	Res Microbiol. 2017 Jan;168(1):74-84. doi: 10.1016/j.resmic.2016.07.009. Epub 2016 Aug 13.
2017	A Global eDNA Comparison of Freshwater Bacterioplankton Assemblages Focusing on Large-River Floodplain Lakes of Brazil	Tessler M, Brugler MR, DeSalle R, Hersch R, Velho LFM, Segovia BT, Lansac-Toha FA, Lemke MJ.	Microb Ecol	Tessler M	10.1007/s00248-016-0834-5	27613296	Microb Ecol. 2017 Jan;73(1):61-74. doi: 10.1007/s00248-016-0834-5. Epub 2016 Sep 9.
2017	Diversity and temporal patterns of planktonic protist assemblages at a Mediterranean Long Term Ecological Research site	Piredda R, Tomasino MP, D'Erchia AM, Manzari C, Pesole G, Montresor M, Kooistra WH, Sarno D, Zingone A.	FEMS Microbiol Ecol	Piredda R	10.1093/femsec/fiw200	27677681	FEMS Microbiol Ecol. 2017 Jan;93(1):fiw200. doi: 10.1093/femsec/fiw200. Epub 2016 Sep 26.
2017	Lake sedimentary DNA accurately records 20(th) Century introductions of exotic conifers in Scotland	Sjögren P, Edwards ME, Gielly L, Langdon CT, Croudace IW, Merkel MK, Fonville T, Alsos IG.	New Phytol	Sjögren P	10.1111/nph.14199	27678125	New Phytol. 2017 Jan;213(2):929-941. doi: 10.1111/nph.14199. Epub 2016 Sep 28.
2017	Identification of novel toluene monooxygenase genes in a hydrocarbon-polluted sediment using sequence- and function-based screening of metagenomic libraries	Bouhajja E, McGuire M, Liles MR, Bataille G, Agathos SN, George IF.	Appl Microbiol Biotechnol	Bouhajja E	10.1007/s00253-016-7934-5	27785541	Appl Microbiol Biotechnol. 2017 Jan;101(2):797-808. doi: 10.1007/s00253-016-7934-5. Epub 2016 Oct 26.
2017	Construction of Small-Insert and Large-Insert Metagenomic Libraries	Simon C, Daniel R.	Methods Mol Biol	Simon C	10.1007/978-1-4939-6691-2_1	27900680	Methods Mol Biol. 2017;1539:1-12. doi: 10.1007/978-1-4939-6691-2_1.
2017	Novel Tools for the Functional Expression of Metagenomic DNA	Katzke N, Knapp A, Loeschcke A, Drepper T, Jaeger KE.	Methods Mol Biol	Katzke N	10.1007/978-1-4939-6691-2_10	27900689	Methods Mol Biol. 2017;1539:159-196. doi: 10.1007/978-1-4939-6691-2_10.
2017	Informativeness of NGS Analysis for Vaginal Fluid Identification	Giampaoli S, DeVittori E, Valeriani F, Berti A, Romano Spica V.	J Forensic Sci	Giampaoli S	10.1111/1556-4029.13222	27907225	J Forensic Sci. 2017 Jan;62(1):192-196. doi: 10.1111/1556-4029.13222. Epub 2016 Dec 1.
2017	Diversity of indoor fungi as revealed by DNA metabarcoding	Korpelainen H, Pietiläinen M.	Genome	Korpelainen H	10.1139/gen-2015-0191	27922272	Genome. 2017 Jan;60(1):55-64. doi: 10.1139/gen-2015-0191. Epub 2016 Sep 14.
2017	Folding- and Dynamics-Based Electrochemical DNA Sensors	Lai RY.	Methods Enzymol	Lai RY	10.1016/bs.mie.2017.02.001	28336065	Methods Enzymol. 2017;589:221-252. doi: 10.1016/bs.mie.2017.02.001. Epub 2017 Mar 14.
2017	Electrochemical Aptamer Scaffold Biosensors for Detection of Botulism and Ricin Proteins	Daniel J, Fetter L, Jett S, Rowland TJ, Bonham AJ.	Methods Mol Biol	Daniel J	10.1007/978-1-4939-6958-6_2	28478553	Methods Mol Biol. 2017;1600:9-23. doi: 10.1007/978-1-4939-6958-6_2.
2017	Extracellular DNA Contributes to Dental Biofilm Stability	Schlafer S, Meyer RL, Dige I, Regina VR.	Caries Res	Schlafer S	10.1159/000477447	28728145	Caries Res. 2017;51(4):436-442. doi: 10.1159/000477447. Epub 2017 Jul 21.
2017	Review of Current Conservation Genetic Analyses of Northeast Pacific Sharks	Larson SE, Daly-Engel TS, Phillips NM.	Adv Mar Biol	Larson SE	10.1016/bs.amb.2017.06.005	28882215	Adv Mar Biol. 2017;77:79-110. doi: 10.1016/bs.amb.2017.06.005. Epub 2017 Aug 10.
2017	Discovery of New Glycosidases From Metagenomic Libraries	Armstrong Z, Rahfeld P, Withers SG.	Methods Enzymol	Armstrong Z	10.1016/bs.mie.2017.06.001	28935108	Methods Enzymol. 2017;597:3-23. doi: 10.1016/bs.mie.2017.06.001. Epub 2017 Jul 29.
2017	Recommendations for developing and applying genetic tools to assess and manage biological invasions in marine ecosystems	Darling JA, Galil BS, Carvalho GR, Rius M, Viard F, Piraino S.	Mar Policy	Darling JA	10.1016/j.marpol.2017.08.014	29681680	Mar Policy. 2017;85:56-64. doi: 10.1016/j.marpol.2017.08.014.
2017	Analysis of human mitochondrial DNA sequences from fecally polluted environmental waters as a tool to study population diversity	Kapoor V, Elk M, Toledo-Hernandez C, Santo Domingo JW.	AIMS Environ Sci	Kapoor V	10.3934/environsci.2017.3.443	32802939	AIMS Environ Sci. 2017;4(3):443-455. doi: 10.3934/environsci.2017.3.443.
2017	Environmental DNA Detection of the Golden Tree Frog (Phytotriades auratus) in Bromeliads	Torresdal JD, Farrell AD, Goldberg CS.	PLoS One	Torresdal JD	10.1371/journal.pone.0168787	28052079	PLoS One. 2017 Jan 4;12(1):e0168787. doi: 10.1371/journal.pone.0168787. eCollection 2017.
2017	Application of Stochastic Labeling with Random-Sequence Barcodes for Simultaneous Quantification and Sequencing of Environmental 16S rRNA Genes	Hoshino T, Inagaki F.	PLoS One	Hoshino T	10.1371/journal.pone.0169431	28052139	PLoS One. 2017 Jan 4;12(1):e0169431. doi: 10.1371/journal.pone.0169431. eCollection 2017.
2017	Application of GelGreen™ in Cesium Chloride Density Gradients for DNA-Stable Isotope Probing Experiments	Gao J, Pan K, Li H, Fan X, Sun L, Zhang S, Gao Y.	PLoS One	Gao J	10.1371/journal.pone.0169554	28056074	PLoS One. 2017 Jan 5;12(1):e0169554. doi: 10.1371/journal.pone.0169554. eCollection 2017.
2017	A Noninvasive Tool to Assess the Distribution of Pacific Lamprey (Entosphenus tridentatus) in the Columbia River Basin	Carim KJ, Dysthe JC, Young MK, McKelvey KS, Schwartz MK.	PLoS One	Carim KJ	10.1371/journal.pone.0169334	28068358	PLoS One. 2017 Jan 9;12(1):e0169334. doi: 10.1371/journal.pone.0169334. eCollection 2017.
2017	Environmental DNA metabarcoding reveals local fish communities in a species-rich coastal sea	Yamamoto S, Masuda R, Sato Y, Sado T, Araki H, Kondoh M, Minamoto T, Miya M.	Sci Rep	Yamamoto S	10.1038/srep40368	28079122	Sci Rep. 2017 Jan 12;7:40368. doi: 10.1038/srep40368.
2017	The Plasmin-Sensitive Protein Pls in Methicillin-Resistant Staphylococcus aureus (MRSA) Is a Glycoprotein	Bleiziffer I, Eikmeier J, Pohlentz G, McAulay K, Xia G, Hussain M, Peschel A, Foster S, Peters G, Heilmann C.	PLoS Pathog	Bleiziffer I	10.1371/journal.ppat.1006110	28081265	PLoS Pathog. 2017 Jan 12;13(1):e1006110. doi: 10.1371/journal.ppat.1006110. eCollection 2017 Jan.
2017	Arthropod and oligochaete assemblages from grasslands of the southern Kenai Peninsula, Alaska	Bowser ML, Morton JM, Hanson JD, Magness DR, Okuly M.	Biodivers Data J	Bowser ML	10.3897/BDJ.5.e10792	28325976	Biodivers Data J. 2017 Jan 12;(5):e10792. doi: 10.3897/BDJ.5.e10792. eCollection 2017.
2017	Towards interruption of schistosomiasis transmission in sub-Saharan Africa: developing an appropriate environmental surveillance framework to guide and to support 'end game' interventions	Stothard JR, Campbell SJ, Osei-Atweneboana MY, Durant T, Stanton MC, Biritwum NK, Rollinson D, Ombede DR, Tchuem-Tchuenté LA.	Infect Dis Poverty	Stothard JR	10.1186/s40249-016-0215-9	28088239	Infect Dis Poverty. 2017 Jan 14;6(1):10. doi: 10.1186/s40249-016-0215-9.
2017	DNA Metabarcoding of Amazonian Ichthyoplankton Swarms	Maggia ME, Vigouroux Y, Renno JF, Duponchelle F, Desmarais E, Nunez J, García-Dávila C, Carvajal-Vallejos FM, Paradis E, Martin JF, Mariac C.	PLoS One	Maggia ME	10.1371/journal.pone.0170009	28095487	PLoS One. 2017 Jan 17;12(1):e0170009. doi: 10.1371/journal.pone.0170009. eCollection 2017.
2017	Annual time-series analysis of aqueous eDNA reveals ecologically relevant dynamics of lake ecosystem biodiversity	Bista I, Carvalho GR, Walsh K, Seymour M, Hajibabaei M, Lallias D, Christmas M, Creer S.	Nat Commun	Bista I	10.1038/ncomms14087	28098255	Nat Commun. 2017 Jan 18;8:14087. doi: 10.1038/ncomms14087.
2017	Wells provide a distorted view of life in the aquifer: implications for sampling, monitoring and assessment of groundwater ecosystems	Korbel K, Chariton A, Stephenson S, Greenfield P, Hose GC.	Sci Rep	Korbel K	10.1038/srep40702	28102290	Sci Rep. 2017 Jan 19;7:40702. doi: 10.1038/srep40702.
2017	Surveying Europe's Only Cave-Dwelling Chordate Species (Proteus anguinus) Using Environmental DNA	Vörös J, Márton O, Schmidt BR, Gál JT, Jelić D.	PLoS One	Vörös J	10.1371/journal.pone.0170945	28129383	PLoS One. 2017 Jan 27;12(1):e0170945. doi: 10.1371/journal.pone.0170945. eCollection 2017.
2017	Exploring the Impacts of Anthropogenic Disturbance on Seawater and Sediment Microbial Communities in Korean Coastal Waters Using Metagenomics Analysis	Won NI, Kim KH, Kang JH, Park SR, Lee HJ.	Int J Environ Res Public Health	Won NI	10.3390/ijerph14020130	28134828	Int J Environ Res Public Health. 2017 Jan 27;14(2):130. doi: 10.3390/ijerph14020130.
2017	Meningococcal Biofilm Formation: Let's Stick Together	Arenas J, Tommassen J.	Trends Microbiol	Arenas J	10.1016/j.tim.2016.09.005	27712951	Trends Microbiol. 2017 Feb;25(2):113-124. doi: 10.1016/j.tim.2016.09.005. Epub 2016 Oct 3.
2017	Fungal diversity and seasonal succession in ash leaves infected by the invasive ascomycete Hymenoscyphus fraxineus	Cross H, Sønstebø JH, Nagy NE, Timmermann V, Solheim H, Børja I, Kauserud H, Carlsen T, Rzepka B, Wasak K, Vivian-Smith A, Hietala AM.	New Phytol	Cross H	10.1111/nph.14204	27716950	New Phytol. 2017 Feb;213(3):1405-1417. doi: 10.1111/nph.14204. Epub 2016 Sep 26.
2017	A Critical Role for Extracellular DNA in Dental Plaque Formation	Rostami N, Shields RC, Yassin SA, Hawkins AR, Bowen L, Luo TL, Rickard AH, Holliday R, Preshaw PM, Jakubovics NS.	J Dent Res	Rostami N	10.1177/0022034516675849	27770039	J Dent Res. 2017 Feb;96(2):208-216. doi: 10.1177/0022034516675849. Epub 2016 Oct 23.
2017	Pathogenic factors in Candida biofilm-related infectious diseases	Hirota K, Yumoto H, Sapaar B, Matsuo T, Ichikawa T, Miyake Y.	J Appl Microbiol	Hirota K	10.1111/jam.13330	27770500	J Appl Microbiol. 2017 Feb;122(2):321-330. doi: 10.1111/jam.13330. Epub 2016 Nov 24.
2017	DNA-fragmentation is a source of bactericidal activity against Pseudomonas aeruginosa	Bhongir RK, Kasetty G, Papareddy P, Mörgelin M, Herwald H, Egesten A.	Biochem J	Bhongir RK	10.1042/BCJ20160706	27784762	Biochem J. 2017 Feb 1;474(3):411-425. doi: 10.1042/BCJ20160706. Epub 2016 Oct 26.
2017	Drivers of yeast community composition in the litter and soil of a temperate forest	Mašínová T, Bahnmann BD, Větrovský T, Tomšovský M, Merunková K, Baldrian P.	FEMS Microbiol Ecol	Mašínová T	10.1093/femsec/fiw223	27789535	FEMS Microbiol Ecol. 2017 Feb;93(2):fiw223. doi: 10.1093/femsec/fiw223. Epub 2016 Oct 27.
2017	One step forwards for the routine use of high-throughput DNA sequencing in environmental monitoring. An efficient and standardizable method to maximize the detection of environmental bacteria	Bruno A, Sandionigi A, Galimberti A, Siani E, Labra M, Cocuzza C, Ferri E, Casiraghi M.	Microbiologyopen	Bruno A	10.1002/mbo3.421	27790854	Microbiologyopen. 2017 Feb;6(1):e00421. doi: 10.1002/mbo3.421. Epub 2016 Oct 27.
2017	Morphological and genetic diversity of Beaufort Sea diatoms with high contributions from the Chaetoceros neogracilis species complex	Balzano S, Percopo I, Siano R, Gourvil P, Chanoine M, Marie D, Vaulot D, Sarno D.	J Phycol	Balzano S	10.1111/jpy.12489	27809344	J Phycol. 2017 Feb;53(1):161-187. doi: 10.1111/jpy.12489. Epub 2016 Dec 5.
2017	Biofouling of ultrafiltration membrane by dairy fluids: Characterization of pioneer colonizer bacteria using a DNA metabarcoding approach	Chamberland J, Lessard MH, Doyen A, Labrie S, Pouliot Y.	J Dairy Sci	Chamberland J	10.3168/jds.2016-11829	27889129	J Dairy Sci. 2017 Feb;100(2):981-990. doi: 10.3168/jds.2016-11829. Epub 2016 Nov 23.
2017	Are ocean currents too slow to counteract SAR11 evolution? A next-generation sequencing, phylogeographic analysis	Manrique JM, Jones LR.	Mol Phylogenet Evol	Manrique JM	10.1016/j.ympev.2016.11.015	27894996	Mol Phylogenet Evol. 2017 Feb;107:324-337. doi: 10.1016/j.ympev.2016.11.015. Epub 2016 Nov 25.
2017	Soil DNA metabarcoding and high-throughput sequencing as a forensic tool: considerations, potential limitations and recommendations	Young JM, Austin JJ, Weyrich LS.	FEMS Microbiol Ecol	Young JM	10.1093/femsec/fiw207	27979996	FEMS Microbiol Ecol. 2017 Feb;93(2):fiw207. doi: 10.1093/femsec/fiw207. Epub 2016 Oct 8.
2017	A Comparison of Honey Bee-Collected Pollen From Working Agricultural Lands Using Light Microscopy and ITS Metabarcoding	Smart MD, Cornman RS, Iwanowicz DD, McDermott-Kubeczko M, Pettis JS, Spivak MS, Otto CR.	Environ Entomol	Smart MD	10.1093/ee/nvw159	28062536	Environ Entomol. 2017 Feb 1;46(1):38-49. doi: 10.1093/ee/nvw159.
2017	Effect of marker choice and thermal cycling protocol on zooplankton DNA metabarcoding studies	Clarke LJ, Beard JM, Swadling KM, Deagle BE.	Ecol Evol	Clarke LJ	10.1002/ece3.2667	28168024	Ecol Evol. 2017 Jan 12;7(3):873-883. doi: 10.1002/ece3.2667. eCollection 2017 Feb.
2017	Temporal Stability and the Effect of Transgenerational Transfer on Fecal Microbiota Structure in a Long Distance Migratory Bird	Kreisinger J, Kropáčková L, Petrželková A, Adámková M, Tomášek O, Martin JF, Michálková R, Albrecht T.	Front Microbiol	Kreisinger J	10.3389/fmicb.2017.00050	28220109	Front Microbiol. 2017 Feb 1;8:50. doi: 10.3389/fmicb.2017.00050. eCollection 2017.
2017	Documenting DNA in the dust	Gilbert MT.	Mol Ecol	Gilbert MT	10.1111/mec.13944	28239926	Mol Ecol. 2017 Feb;26(4):969-971. doi: 10.1111/mec.13944.
2017	Physiological Responses of Salinity-Stressed Vibrio sp. and the Effect on the Biofilm Formation on a Nanofiltration Membrane	Kim LH, Chong TH.	Environ Sci Technol	Kim LH	10.1021/acs.est.6b02904	27995790	Environ Sci Technol. 2017 Feb 7;51(3):1249-1258. doi: 10.1021/acs.est.6b02904. Epub 2017 Jan 11.
2017	Molecular dietary analysis of two sympatric felids in the Mountains of Southwest China biodiversity hotspot and conservation implications	Xiong M, Wang D, Bu H, Shao X, Zhang D, Li S, Wang R, Yao M.	Sci Rep	Xiong M	10.1038/srep41909	28195150	Sci Rep. 2017 Feb 14;7:41909. doi: 10.1038/srep41909.
2017	Development and Application of an eDNA Method to Detect the Critically Endangered Trinidad Golden Tree Frog (Phytotriades auratus) in Bromeliad Phytotelmata	Brozio S, Manson C, Gourevitch E, Burns TJ, Greener MS, Downie JR, Hoskisson PA.	PLoS One	Brozio S	10.1371/journal.pone.0170619	28199338	PLoS One. 2017 Feb 15;12(2):e0170619. doi: 10.1371/journal.pone.0170619. eCollection 2017.
2017	Using DNA metabarcoding to investigate honey bee foraging reveals limited flower use despite high floral availability	de Vere N, Jones LE, Gilmore T, Moscrop J, Lowe A, Smith D, Hegarty MJ, Creer S, Ford CR.	Sci Rep	de Vere N	10.1038/srep42838	28205632	Sci Rep. 2017 Feb 16;7:42838. doi: 10.1038/srep42838.
2017	The interaction between the proliferating macroalga Asparagopsis taxiformis and the coral Astroides calycularis induces changes in microbiome and metabolomic fingerprints	Greff S, Aires T, Serrão EA, Engelen AH, Thomas OP, Pérez T.	Sci Rep	Greff S	10.1038/srep42625	28218290	Sci Rep. 2017 Feb 20;7:42625. doi: 10.1038/srep42625.
2017	Metacoder: An R package for visualization and manipulation of community taxonomic diversity data	Foster ZS, Sharpton TJ, Grünwald NJ.	PLoS Comput Biol	Foster ZS	10.1371/journal.pcbi.1005404	28222096	PLoS Comput Biol. 2017 Feb 21;13(2):e1005404. doi: 10.1371/journal.pcbi.1005404. eCollection 2017 Feb.
2017	Effectiveness of ITS and sub-regions as DNA barcode markers for the identification of Basidiomycota (Fungi)	Badotti F, de Oliveira FS, Garcia CF, Vaz AB, Fonseca PL, Nahum LA, Oliveira G, Góes-Neto A.	BMC Microbiol	Badotti F	10.1186/s12866-017-0958-x	28228107	BMC Microbiol. 2017 Feb 23;17(1):42. doi: 10.1186/s12866-017-0958-x.
2017	The best of both worlds: A combined approach for analyzing microalgal diversity via metabarcoding and morphology-based methods	Groendahl S, Kahlert M, Fink P.	PLoS One	Groendahl S	10.1371/journal.pone.0172808	28234997	PLoS One. 2017 Feb 24;12(2):e0172808. doi: 10.1371/journal.pone.0172808. eCollection 2017.
2017	Environmental DNA reflects spatial and temporal jellyfish distribution	Minamoto T, Fukuda M, Katsuhara KR, Fujiwara A, Hidaka S, Yamamoto S, Takahashi K, Masuda R.	PLoS One	Minamoto T	10.1371/journal.pone.0173073	28245277	PLoS One. 2017 Feb 28;12(2):e0173073. doi: 10.1371/journal.pone.0173073. eCollection 2017.
2017	Spatial distribution of environmental DNA in a nearshore marine habitat	O'Donnell JL, Kelly RP, Shelton AO, Samhouri JF, Lowell NC, Williams GD.	PeerJ	O'Donnell JL	10.7717/peerj.3044	28265513	PeerJ. 2017 Feb 28;5:e3044. doi: 10.7717/peerj.3044. eCollection 2017.
2017	An extremely sensitive nested PCR-RFLP mitochondrial marker for detection and identification of salmonids in eDNA from water samples	Clusa L, Ardura A, Fernández S, Roca AA, García-Vázquez E.	PeerJ	Clusa L	10.7717/peerj.3045	28265514	PeerJ. 2017 Feb 28;5:e3045. doi: 10.7717/peerj.3045. eCollection 2017.
2017	Vector soup: high-throughput identification of Neotropical phlebotomine sand flies using metabarcoding	Kocher A, Gantier JC, Gaborit P, Zinger L, Holota H, Valiere S, Dusfour I, Girod R, Bañuls AL, Murienne J.	Mol Ecol Resour	Kocher A	10.1111/1755-0998.12556	27292284	Mol Ecol Resour. 2017 Mar;17(2):172-182. doi: 10.1111/1755-0998.12556. Epub 2016 Jul 12.
2017	Species diversity can be overestimated by a fixed empirical threshold: insights from DNA barcoding of the genus Cletus (Hemiptera: Coreidae) and the meta-analysis of COI data from previous phylogeographical studies	Zhang HG, Lv MH, Yi WB, Zhu WB, Bu WJ.	Mol Ecol Resour	Zhang HG	10.1111/1755-0998.12571	27437861	Mol Ecol Resour. 2017 Mar;17(2):314-323. doi: 10.1111/1755-0998.12571. Epub 2016 Aug 20.
2017	Nuclear internal transcribed spacer-1 as a sensitive genetic marker for environmental DNA studies in common carp Cyprinus carpio	Minamoto T, Uchii K, Takahara T, Kitayoshi T, Tsuji S, Yamanaka H, Doi H.	Mol Ecol Resour	Minamoto T	10.1111/1755-0998.12586	27487846	Mol Ecol Resour. 2017 Mar;17(2):324-333. doi: 10.1111/1755-0998.12586. Epub 2016 Aug 31.
2017	Mycamoeba gemmipara nov. gen., nov. sp., the First Cultured Member of the Environmental Dermamoebidae Clade LKM74 and its Unusual Life Cycle	Blandenier Q, Seppey CV, Singer D, Vlimant M, Simon A, Duckert C, Lara E.	J Eukaryot Microbiol	Blandenier Q	10.1111/jeu.12357	27543384	J Eukaryot Microbiol. 2017 Mar;64(2):257-265. doi: 10.1111/jeu.12357. Epub 2016 Sep 14.
2017	Usefulness of molecular markers in the diagnosis of occupational and recreational histoplasmosis outbreaks	Frías-De-León MG, Ramírez-Bárcenas JA, Rodríguez-Arellanes G, Velasco-Castrejón O, Taylor ML, Reyes-Montes MDR.	Folia Microbiol (Praha)	Frías-De-León MG	10.1007/s12223-016-0477-4	27726064	Folia Microbiol (Praha). 2017 Mar;62(2):111-116. doi: 10.1007/s12223-016-0477-4. Epub 2016 Oct 10.
2017	Detection limits of quantitative and digital PCR assays and their influence in presence-absence surveys of environmental DNA	Hunter ME, Dorazio RM, Butterfield JS, Meigs-Friend G, Nico LG, Ferrante JA.	Mol Ecol Resour	Hunter ME	10.1111/1755-0998.12619	27768244	Mol Ecol Resour. 2017 Mar;17(2):221-229. doi: 10.1111/1755-0998.12619. Epub 2016 Nov 20.
2017	Exploring the methanogen and bacterial communities of rumen environments: solid adherent, fluid and epimural	De Mulder T, Goossens K, Peiren N, Vandaele L, Haegeman A, De Tender C, Ruttink T, de Wiele TV, De Campeneere S.	FEMS Microbiol Ecol	De Mulder T	10.1093/femsec/fiw251	28011597	FEMS Microbiol Ecol. 2017 Mar 1;93(3). doi: 10.1093/femsec/fiw251.
2017	Building a DNA barcode library of Alaska's non-marine arthropods	Sikes DS, Bowser M, Morton JM, Bickford C, Meierotto S, Hildebrandt K.	Genome	Sikes DS	10.1139/gen-2015-0203	28106469	Genome. 2017 Mar;60(3):248-259. doi: 10.1139/gen-2015-0203. Epub 2016 Oct 21.
2017	Priming of a DNA metabarcoding approach for species identification and inventory in marine macrobenthic communities	Hollatz C, Leite BR, Lobo J, Froufe H, Egas C, Costa FO.	Genome	Hollatz C	10.1139/gen-2015-0220	28145743	Genome. 2017 Mar;60(3):260-271. doi: 10.1139/gen-2015-0220. Epub 2016 Oct 25.
2017	DNA amplification in the field: move over PCR, here comes LAMP	Lee PL.	Mol Ecol Resour	Lee PL	10.1111/1755-0998.12548	28211246	Mol Ecol Resour. 2017 Mar;17(2):138-141. doi: 10.1111/1755-0998.12548.
2017	The nuclear 28S gene fragment D3 as species marker in oribatid mites (Acari, Oribatida) from German peatlands	Lehmitz R, Decker P.	Exp Appl Acarol	Lehmitz R	10.1007/s10493-017-0126-x	28405837	Exp Appl Acarol. 2017 Mar;71(3):259-276. doi: 10.1007/s10493-017-0126-x. Epub 2017 Apr 12.
2017	Single gold nanowire electrodes and single Pt@Au nanowire electrodes: electrochemistry and applications	Zhang Y, Xu S, Xiao X, Liu Y, Qian Y, Li Y.	Chem Commun (Camb)	Zhang Y	10.1039/c6cc09854a	28217777	Chem Commun (Camb). 2017 Mar 2;53(19):2850-2853. doi: 10.1039/c6cc09854a.
2017	Correction: Potential of Environmental DNA to Evaluate Northern Pike (Esox lucius) Eradication Efforts: An Experimental Test and Case Study	Dunker KJ, Sepulveda AJ, Massengill RL, Olsen JB, Russ OL, Wenburg JK, Antonovich A.	PLoS One	Dunker KJ	10.1371/journal.pone.0173837	28273174	PLoS One. 2017 Mar 8;12(3):e0173837. doi: 10.1371/journal.pone.0173837. eCollection 2017.
2017	Comparative Genomic Analysis Reveals Ecological Differentiation in the Genus Carnobacterium	Iskandar CF, Borges F, Taminiau B, Daube G, Zagorec M, Remenant B, Leisner JJ, Hansen MA, Sørensen SJ, Mangavel C, Cailliez-Grimal C, Revol-Junelles AM.	Front Microbiol	Iskandar CF	10.3389/fmicb.2017.00357	28337181	Front Microbiol. 2017 Mar 8;8:357. doi: 10.3389/fmicb.2017.00357. eCollection 2017.
2017	Coral reef grazer-benthos dynamics complicated by invasive algae in a small marine reserve	Stamoulis KA, Friedlander AM, Meyer CG, Fernandez-Silva I, Toonen RJ.	Sci Rep	Stamoulis KA	10.1038/srep43819	28276458	Sci Rep. 2017 Mar 9;7:43819. doi: 10.1038/srep43819.
2017	An rbcL reference library to aid in the identification of plant species mixtures by DNA metabarcoding	Bell KL, Loeffler VM, Brosi BJ.	Appl Plant Sci	Bell KL	10.3732/apps.1600110	28337390	Appl Plant Sci. 2017 Mar 10;5(3):apps.1600110. doi: 10.3732/apps.1600110. eCollection 2017 Mar.
2017	Investigation of bacterial communities within the digestive organs of the hydrothermal vent shrimp Rimicaris exoculata provide insights into holobiont geographic clustering	Cowart DA, Durand L, Cambon-Bonavita MA, Arnaud-Haond S.	PLoS One	Cowart DA	10.1371/journal.pone.0172543	28296889	PLoS One. 2017 Mar 15;12(3):e0172543. doi: 10.1371/journal.pone.0172543. eCollection 2017.
2017	Distinctive fungal communities in an obligate African ant-plant mutualism	Baker CC, Martins DJ, Pelaez JN, Billen JP, Pringle A, Frederickson ME, Pierce NE.	Proc Biol Sci	Baker CC	10.1098/rspb.2016.2501	28298347	Proc Biol Sci. 2017 Mar 15;284(1850):20162501. doi: 10.1098/rspb.2016.2501.
2017	Community analysis of microbial sharing and specialization in a Costa Rican ant-plant-hemipteran symbiosis	Pringle EG, Moreau CS.	Proc Biol Sci	Pringle EG	10.1098/rspb.2016.2770	28298351	Proc Biol Sci. 2017 Mar 15;284(1850):20162770. doi: 10.1098/rspb.2016.2770.
2017	A Pelagic Microbiome (Viruses to Protists) from a Small Cup of Seawater	Flaviani F, Schroeder DC, Balestreri C, Schroeder JL, Moore K, Paszkiewicz K, Pfaff MC, Rybicki EP.	Viruses	Flaviani F	10.3390/v9030047	28304358	Viruses. 2017 Mar 17;9(3):47. doi: 10.3390/v9030047.
2017	Parasites dominate hyperdiverse soil protist communities in Neotropical rainforests	Mahé F, de Vargas C, Bass D, Czech L, Stamatakis A, Lara E, Singer D, Mayor J, Bunge J, Sernaker S, Siemensmeyer T, Trautmann I, Romac S, Berney C, Kozlov A, Mitchell EAD, Seppey CVW, Egge E, Lentendu G, Wirth R, Trueba G, Dunthorn M.	Nat Ecol Evol	Mahé F	10.1038/s41559-017-0091	28812652	Nat Ecol Evol. 2017 Mar 20;1(4):91. doi: 10.1038/s41559-017-0091.
2017	Random sampling causes the low reproducibility of rare eukaryotic OTUs in Illumina COI metabarcoding	Leray M, Knowlton N.	PeerJ	Leray M	10.7717/peerj.3006	28348924	PeerJ. 2017 Mar 22;5:e3006. doi: 10.7717/peerj.3006. eCollection 2017.
2017	Bacillus subtilis utilizes the DNA damage response to manage multicellular development	Gozzi K, Ching C, Paruthiyil S, Zhao Y, Godoy-Carter V, Chai Y.	NPJ Biofilms Microbiomes	Gozzi K	10.1038/s41522-017-0016-3	28649409	NPJ Biofilms Microbiomes. 2017 Mar 24;3:8. doi: 10.1038/s41522-017-0016-3. eCollection 2017.
2017	Environmental DNA in subterranean biology: range extension and taxonomic implications for Proteus	Gorički Š, Stanković D, Snoj A, Kuntner M, Jeffery WR, Trontelj P, Pavićević M, Grizelj Z, Năpăruş-Aljančič M, Aljančič G.	Sci Rep	Gorički Š	10.1038/srep45054	28345609	Sci Rep. 2017 Mar 27;7:45054. doi: 10.1038/srep45054.
2017	Chirosurveillance: The use of native bats to detect invasive agricultural pests	Maslo B, Valentin R, Leu K, Kerwin K, Hamilton GC, Bevan A, Fefferman NH, Fonseca DM.	PLoS One	Maslo B	10.1371/journal.pone.0173321	28355216	PLoS One. 2017 Mar 29;12(3):e0173321. doi: 10.1371/journal.pone.0173321. eCollection 2017.
2017	Evaluation of bias on the assessment of diet breadth of herbivorous insects using molecular methods	De la Cadena G, Papadopoulou A, Maes JM, Gómez-Zurita J.	Insect Sci	De la Cadena G	10.1111/1744-7917.12303	26663763	Insect Sci. 2017 Apr;24(2):194-209. doi: 10.1111/1744-7917.12303. Epub 2016 Apr 7.
2017	Natural antigenic differences in the functionally equivalent extracellular DNABII proteins of bacterial biofilms provide a means for targeted biofilm therapeutics	Rocco CJ, Davey ME, Bakaletz LO, Goodman SD.	Mol Oral Microbiol	Rocco CJ	10.1111/omi.12157	26988714	Mol Oral Microbiol. 2017 Apr;32(2):118-130. doi: 10.1111/omi.12157. Epub 2016 Apr 25.
2017	A Metabarcoding Survey on the Fungal Microbiota Associated to the Olive Fruit Fly	Malacrinò A, Schena L, Campolo O, Laudani F, Mosca S, Giunti G, Strano CP, Palmeri V.	Microb Ecol	Malacrinò A	10.1007/s00248-016-0864-z	27687872	Microb Ecol. 2017 Apr;73(3):677-684. doi: 10.1007/s00248-016-0864-z. Epub 2016 Sep 29.
2017	Analysis of the Fungal Diversity in Citrus Leaves with Greasy Spot Disease Symptoms	Abdelfattah A, Cacciola SO, Mosca S, Zappia R, Schena L.	Microb Ecol	Abdelfattah A	10.1007/s00248-016-0874-x	27752718	Microb Ecol. 2017 Apr;73(3):739-749. doi: 10.1007/s00248-016-0874-x. Epub 2016 Oct 18.
2017	In Vitro Antimicrobial Efficacy of Tobramycin Against Staphylococcus aureus Biofilms in Combination With or Without DNase I and/or Dispersin B: A Preliminary Investigation	Waryah CB, Wells K, Ulluwishewa D, Chen-Tan N, Gogoi-Tiwari J, Ravensdale J, Costantino P, Gökçen A, Vilcinskas A, Wiesner J, Mukkur T.	Microb Drug Resist	Waryah CB	10.1089/mdr.2016.0100	27754780	Microb Drug Resist. 2017 Apr;23(3):384-390. doi: 10.1089/mdr.2016.0100. Epub 2016 Oct 18.
2017	Forecasting pollination declines through DNA barcoding: the potential contributions of macroecological and macroevolutionary scales of inquiry	Vamosi JC, Gong YB, Adamowicz SJ, Packer L.	New Phytol	Vamosi JC	10.1111/nph.14356	27901268	New Phytol. 2017 Apr;214(1):11-18. doi: 10.1111/nph.14356. Epub 2016 Nov 30.
2017	A metabarcoding comparison of windward and leeward airborne algal diversity across the Ko'olau mountain range on the island of O'ahu, Hawai'i(1)	Sherwood AR, Dittbern MN, Johnston ET, Conklin KY.	J Phycol	Sherwood AR	10.1111/jpy.12502	27988936	J Phycol. 2017 Apr;53(2):437-445. doi: 10.1111/jpy.12502. Epub 2017 Jan 31.
2017	Ecogenomic responses of benthic communities under multiple stressors along the marine and adjacent riverine areas of northern Bohai Sea, China	Xie Y, Hong S, Kim S, Zhang X, Yang J, Giesy JP, Wang T, Lu Y, Yu H, Khim JS.	Chemosphere	Xie Y	10.1016/j.chemosphere.2016.12.121	28068568	Chemosphere. 2017 Apr;172:166-174. doi: 10.1016/j.chemosphere.2016.12.121. Epub 2016 Dec 26.
2017	Environmental DNA metabarcoding reveals primary chemical contaminants in freshwater sediments from different land-use types	Xie Y, Wang J, Yang J, Giesy JP, Yu H, Zhang X.	Chemosphere	Xie Y	10.1016/j.chemosphere.2016.12.117	28068572	Chemosphere. 2017 Apr;172:201-209. doi: 10.1016/j.chemosphere.2016.12.117. Epub 2016 Dec 27.
2017	The importance of molecular markers and primer design when characterizing biodiversity from environmental DNA	Freeland JR.	Genome	Freeland JR	10.1139/gen-2016-0100	28177833	Genome. 2017 Apr;60(4):358-374. doi: 10.1139/gen-2016-0100. Epub 2016 Dec 22.
2017	Elevated Rate of Genome Rearrangements in Radiation-Resistant Bacteria	Repar J, Supek F, Klanjscek T, Warnecke T, Zahradka K, Zahradka D.	Genetics	Repar J	10.1534/genetics.116.196154	28188144	Genetics. 2017 Apr;205(4):1677-1689. doi: 10.1534/genetics.116.196154. Epub 2017 Feb 10.
2017	NAD9/NAD7 (mitochondrial nicotinamide adenine dinucleotide dehydrogenase gene)-A new "Holy Grail" phylogenetic and DNA-barcoding marker for Arcellinida (Amoebozoa)?	Blandenier Q, Lara E, Mitchell EA, Alcantara DM, Siemensma FJ, Todorov M, Lahr DJ.	Eur J Protistol	Blandenier Q	10.1016/j.ejop.2016.12.002	28222945	Eur J Protistol. 2017 Apr;58:175-186. doi: 10.1016/j.ejop.2016.12.002. Epub 2016 Dec 23.
2017	Reference datasets of tufA and UPA markers to identify algae in metabarcoding surveys	Rossetto Marcelino V, Verbruggen H.	Data Brief	Rossetto Marcelino V	10.1016/j.dib.2017.02.013	28243624	Data Brief. 2017 Feb 13;11:273-276. doi: 10.1016/j.dib.2017.02.013. eCollection 2017 Apr.
2017	Protistan Biogeography: A Snapshot Across a Major Shipping Corridor Spanning Two Oceans	Pagenkopp Lohan KM, Fleischer RC, Torchin ME, Ruiz GM.	Protist	Pagenkopp Lohan KM	10.1016/j.protis.2016.12.003	28284110	Protist. 2017 Apr;168(2):183-196. doi: 10.1016/j.protis.2016.12.003. Epub 2017 Jan 6.
2017	Overview of freshwater microbial eukaryotes diversity: a first analysis of publicly available metabarcoding data	Debroas D, Domaizon I, Humbert JF, Jardillier L, Lepère C, Oudart A, Taïb N.	FEMS Microbiol Ecol	Debroas D	10.1093/femsec/fix023	28334157	FEMS Microbiol Ecol. 2017 Apr 1;93(4). doi: 10.1093/femsec/fix023.
2017	Application of environmental DNA analysis to inform invasive fish eradication operations	Davison PI, Copp GH, Créach V, Vilizzi L, Britton JR.	Naturwissenschaften	Davison PI	10.1007/s00114-017-1453-9	28357478	Naturwissenschaften. 2017 Apr;104(3-4):35. doi: 10.1007/s00114-017-1453-9. Epub 2017 Mar 29.
2017	Biofilm characteristics and evaluation of the sanitation procedures of thermophilic Aeribacillus pallidus E334 biofilms	Kilic T, Karaca B, Ozel BP, Ozcan B, Cokmus C, Coleri Cihan A.	Biofouling	Kilic T	10.1080/08927014.2017.1313412	28426246	Biofouling. 2017 Apr;33(4):352-367. doi: 10.1080/08927014.2017.1313412. Epub 2017 Apr 20.
2017	Formicamycins, antibacterial polyketides produced by Streptomyces formicae isolated from African Tetraponera plant-ants	Qin Z, Munnoch JT, Devine R, Holmes NA, Seipke RF, Wilkinson KA, Wilkinson B, Hutchings MI.	Chem Sci	Qin Z	10.1039/c6sc04265a	28507698	Chem Sci. 2017 Apr 1;8(4):3218-3227. doi: 10.1039/c6sc04265a. Epub 2017 Feb 13.
2017	[The origin of hydrogen peroxide in oral cavity and its role in oral microecology balance]	Keke Z, Xuedong Z, Xin X.	Hua Xi Kou Qiang Yi Xue Za Zhi	Keke Z	10.7518/hxkq.2017.02.020	28682556	Hua Xi Kou Qiang Yi Xue Za Zhi. 2017 Apr 1;35(2):215-220. doi: 10.7518/hxkq.2017.02.020.
2017	Seafood Identification in Multispecies Products: Assessment of 16SrRNA, cytb, and COI Universal Primers' Efficiency as a Preliminary Analytical Step for Setting up Metabarcoding Next-Generation Sequencing Techniques	Giusti A, Tinacci L, Sotelo CG, Marchetti M, Guidi A, Zheng W, Armani A.	J Agric Food Chem	Giusti A	10.1021/acs.jafc.6b05802	28290697	J Agric Food Chem. 2017 Apr 5;65(13):2902-2912. doi: 10.1021/acs.jafc.6b05802. Epub 2017 Mar 23.
2017	Shifts among Eukaryota, Bacteria, and Archaea define the vertical organization of a lake sediment	Wurzbacher C, Fuchs A, Attermeyer K, Frindte K, Grossart HP, Hupfer M, Casper P, Monaghan MT.	Microbiome	Wurzbacher C	10.1186/s40168-017-0255-9	28388930	Microbiome. 2017 Apr 8;5(1):41. doi: 10.1186/s40168-017-0255-9.
2017	Seasonal variation in environmental DNA in relation to population size and environmental factors	Buxton AS, Groombridge JJ, Zakaria NB, Griffiths RA.	Sci Rep	Buxton AS	10.1038/srep46294	28393885	Sci Rep. 2017 Apr 10;7:46294. doi: 10.1038/srep46294.
2017	Aquatic environmental DNA detects seasonal fish abundance and habitat preference in an urban estuary	Stoeckle MY, Soboleva L, Charlop-Powers Z.	PLoS One	Stoeckle MY	10.1371/journal.pone.0175186	28403183	PLoS One. 2017 Apr 12;12(4):e0175186. doi: 10.1371/journal.pone.0175186. eCollection 2017.
2017	Elucidating the diet of the island flying fox (Pteropus hypomelanus) in Peninsular Malaysia through Illumina Next-Generation Sequencing	Aziz SA, Clements GR, Peng LY, Campos-Arceiz A, McConkey KR, Forget PM, Gan HM.	PeerJ	Aziz SA	10.7717/peerj.3176	28413729	PeerJ. 2017 Apr 12;5:e3176. doi: 10.7717/peerj.3176. eCollection 2017.
2017	Sensitivity and accuracy of high-throughput metabarcoding methods for early detection of invasive fish species	Hatzenbuhler C, Kelly JR, Martinson J, Okum S, Pilgrim E.	Sci Rep	Hatzenbuhler C	10.1038/srep46393	28406159	Sci Rep. 2017 Apr 13;7:46393. doi: 10.1038/srep46393.
2017	Tetracapsuloides bryosalmonae abundance in river water	Fontes I, Hartikainen H, Holland JW, Secombes CJ, Okamura B.	Dis Aquat Organ	Fontes I	10.3354/dao03116	28425427	Dis Aquat Organ. 2017 Apr 20;124(2):145-157. doi: 10.3354/dao03116.
2017	The importance of standardization for biodiversity comparisons: A case study using autonomous reef monitoring structures (ARMS) and metabarcoding to measure cryptic diversity on Mo'orea coral reefs, French Polynesia	Ransome E, Geller JB, Timmers M, Leray M, Mahardini A, Sembiring A, Collins AG, Meyer CP.	PLoS One	Ransome E	10.1371/journal.pone.0175066	28430780	PLoS One. 2017 Apr 21;12(4):e0175066. doi: 10.1371/journal.pone.0175066. eCollection 2017.
2017	Environmental DNA assays for the sister taxa sauger (Sander canadensis) and walleye (Sander vitreus)	Dysthe JC, Carim KJ, Ruggles M, McKelvey KS, Young MK, Schwartz MK.	PLoS One	Dysthe JC	10.1371/journal.pone.0176459	28441436	PLoS One. 2017 Apr 25;12(4):e0176459. doi: 10.1371/journal.pone.0176459. eCollection 2017.
2017	Biomonitoring of marine vertebrates in Monterey Bay using eDNA metabarcoding	Andruszkiewicz EA, Starks HA, Chavez FP, Sassoubre LM, Block BA, Boehm AB.	PLoS One	Andruszkiewicz EA	10.1371/journal.pone.0176343	28441466	PLoS One. 2017 Apr 25;12(4):e0176343. doi: 10.1371/journal.pone.0176343. eCollection 2017.
2017	Water temperature-dependent degradation of environmental DNA and its relation to bacterial abundance	Tsuji S, Ushio M, Sakurai S, Minamoto T, Yamanaka H.	PLoS One	Tsuji S	10.1371/journal.pone.0176608	28448613	PLoS One. 2017 Apr 27;12(4):e0176608. doi: 10.1371/journal.pone.0176608. eCollection 2017.
2017	A cost-effective high-throughput metabarcoding approach powerful enough to genotype ~44 000 year-old rodent remains from Northern Africa	Guimaraes S, Pruvost M, Daligault J, Stoetzel E, Bennett EA, Côté NM, Nicolas V, Lalis A, Denys C, Geigl EM, Grange T.	Mol Ecol Resour	Guimaraes S	10.1111/1755-0998.12565	27374145	Mol Ecol Resour. 2017 May;17(3):405-417. doi: 10.1111/1755-0998.12565. Epub 2016 Jul 20.
2017	Real-time PCR detection of Didemnum perlucidum (Monniot, 1983) and Didemnum vexillum (Kott, 2002) in an applied routine marine biosecurity context	Simpson TJS, Dias PJ, Snow M, Muñoz J, Berry T.	Mol Ecol Resour	Simpson TJS	10.1111/1755-0998.12581	27483456	Mol Ecol Resour. 2017 May;17(3):443-453. doi: 10.1111/1755-0998.12581. Epub 2016 Aug 29.
2017	Residual eDNA detection sensitivity assessed by quantitative real-time PCR in a river ecosystem	Balasingham KD, Walter RP, Heath DD.	Mol Ecol Resour	Balasingham KD	10.1111/1755-0998.12598	27617668	Mol Ecol Resour. 2017 May;17(3):523-532. doi: 10.1111/1755-0998.12598. Epub 2016 Oct 12.
2017	Phylogenetic Position of Parasitic Chytrids on Diatoms: Characterization of a Novel Clade in Chytridiomycota	Seto K, Kagami M, Degawa Y.	J Eukaryot Microbiol	Seto K	10.1111/jeu.12373	27714973	J Eukaryot Microbiol. 2017 May;64(3):383-393. doi: 10.1111/jeu.12373. Epub 2016 Nov 14.
2017	Precision wildlife medicine: applications of the human-centred precision medicine revolution to species conservation	Whilde J, Martindale MQ, Duffy DJ.	Glob Chang Biol	Whilde J	10.1111/gcb.13548	27809394	Glob Chang Biol. 2017 May;23(5):1792-1805. doi: 10.1111/gcb.13548. Epub 2016 Nov 21.
2017	Application of environmental DNA analysis for the detection of Opisthorchis viverrini DNA in water samples	Hashizume H, Sato M, Sato MO, Ikeda S, Yoonuan T, Sanguankiat S, Pongvongsa T, Moji K, Minamoto T.	Acta Trop	Hashizume H	10.1016/j.actatropica.2017.01.008	28108370	Acta Trop. 2017 May;169:1-7. doi: 10.1016/j.actatropica.2017.01.008. Epub 2017 Jan 17.
2017	In situ analysis of Bacillus licheniformis biofilms: amyloid-like polymers and eDNA are involved in the adherence and aggregation of the extracellular matrix	Randrianjatovo-Gbalou I, Rouquette P, Lefebvre D, Girbal-Neuhauser E, Marcato-Romain CE.	J Appl Microbiol	Randrianjatovo-Gbalou I	10.1111/jam.13423	28214364	J Appl Microbiol. 2017 May;122(5):1262-1274. doi: 10.1111/jam.13423.
2017	UniEuk: Time to Speak a Common Language in Protistology!	Berney C, Ciuprina A, Bender S, Brodie J, Edgcomb V, Kim E, Rajan J, Parfrey LW, Adl S, Audic S, Bass D, Caron DA, Cochrane G, Czech L, Dunthorn M, Geisen S, Glöckner FO, Mahé F, Quast C, Kaye JZ, Simpson AGB, Stamatakis A, Del Campo J, Yilmaz P, de Vargas C.	J Eukaryot Microbiol	Berney C	10.1111/jeu.12414	28337822	J Eukaryot Microbiol. 2017 May;64(3):407-411. doi: 10.1111/jeu.12414. Epub 2017 Apr 21.
2017	Application of DNA metabarcoding on faeces to identify European catfish Silurus glanis diet	Guillerault N, Bouletreau S, Iribar A, Valentini A, Santoul F.	J Fish Biol	Guillerault N	10.1111/jfb.13294	28345142	J Fish Biol. 2017 May;90(5):2214-2219. doi: 10.1111/jfb.13294. Epub 2017 Mar 27.
2017	Ancient plant DNA in lake sediments	Parducci L, Bennett KD, Ficetola GF, Alsos IG, Suyama Y, Wood JR, Pedersen MW.	New Phytol	Parducci L	10.1111/nph.14470	28370025	New Phytol. 2017 May;214(3):924-942. doi: 10.1111/nph.14470. Epub 2017 Apr 3.
2017	Unraveling microbial ecology of industrial-scale Kombucha fermentations by metabarcoding and culture-based methods	Coton M, Pawtowski A, Taminiau B, Burgaud G, Deniel F, Coulloumme-Labarthe L, Fall A, Daube G, Coton E.	FEMS Microbiol Ecol	Coton M	10.1093/femsec/fix048	28430940	FEMS Microbiol Ecol. 2017 May 1;93(5). doi: 10.1093/femsec/fix048.
2017	Reconstructing a herbivore's diet using a novel rbcL DNA mini-barcode for plants	Erickson DL, Reed E, Ramachandran P, Bourg NA, McShea WJ, Ottesen A.	AoB Plants	Erickson DL	10.1093/aobpla/plx015	28533898	AoB Plants. 2017 Apr 21;9(3):plx015. doi: 10.1093/aobpla/plx015. eCollection 2017 May.
2017	Comparative authentication of Hypericum perforatum herbal products using DNA metabarcoding, TLC and HPLC-MS	Raclariu AC, Paltinean R, Vlase L, Labarre A, Manzanilla V, Ichim MC, Crisan G, Brysting AK, de Boer H.	Sci Rep	Raclariu AC	10.1038/s41598-017-01389-w	28465563	Sci Rep. 2017 May 2;7(1):1291. doi: 10.1038/s41598-017-01389-w.
2017	Zooplankton Community Profiling in a Eutrophic Freshwater Ecosystem-Lake Tai Basin by DNA Metabarcoding	Yang J, Zhang X, Xie Y, Song C, Zhang Y, Yu H, Burton GA.	Sci Rep	Yang J	10.1038/s41598-017-01808-y	28496194	Sci Rep. 2017 May 11;7(1):1773. doi: 10.1038/s41598-017-01808-y.
2017	Using eDNA to detect the distribution and density of invasive crayfish in the Honghe-Hani rice terrace World Heritage site	Cai W, Ma Z, Yang C, Wang L, Wang W, Zhao G, Geng Y, Yu DW.	PLoS One	Cai W	10.1371/journal.pone.0177724	28505200	PLoS One. 2017 May 15;12(5):e0177724. doi: 10.1371/journal.pone.0177724. eCollection 2017.
2017	The ATP-Dependent Protease ClpP Inhibits Biofilm Formation by Regulating Agr and Cell Wall Hydrolase Sle1 in Staphylococcus aureus	Liu Q, Wang X, Qin J, Cheng S, Yeo WS, He L, Ma X, Liu X, Li M, Bae T.	Front Cell Infect Microbiol	Liu Q	10.3389/fcimb.2017.00181	28555174	Front Cell Infect Microbiol. 2017 May 15;7:181. doi: 10.3389/fcimb.2017.00181. eCollection 2017.
2017	Toehold Mediated One-Step Conformation-Switchable "Signal-On" Electrochemical DNA Sensing Enhanced with Homogeneous Enzymatic Amplification	Wang S, Yang F, Jin D, Dai Q, Tu J, Liu Y, Ning Y, Zhang GJ.	Anal Chem	Wang S	10.1021/acs.analchem.6b05171	28452219	Anal Chem. 2017 May 16;89(10):5349-5356. doi: 10.1021/acs.analchem.6b05171. Epub 2017 May 5.
2017	Environmental DNA method for estimating salamander distribution in headwater streams, and a comparison of water sampling methods	Katano I, Harada K, Doi H, Souma R, Minamoto T.	PLoS One	Katano I	10.1371/journal.pone.0176541	28520733	PLoS One. 2017 May 17;12(5):e0176541. doi: 10.1371/journal.pone.0176541. eCollection 2017.
2017	Metabarcoding monitoring analysis: the pros and cons of using co-extracted environmental DNA and RNA data to assess offshore oil production impacts on benthic communities	Laroche O, Wood SA, Tremblay LA, Lear G, Ellis JI, Pochon X.	PeerJ	Laroche O	10.7717/peerj.3347	28533985	PeerJ. 2017 May 17;5:e3347. doi: 10.7717/peerj.3347. eCollection 2017.
2017	Environmental DNA (eDNA) metabarcoding assays to detect invasive invertebrate species in the Great Lakes	Klymus KE, Marshall NT, Stepien CA.	PLoS One	Klymus KE	10.1371/journal.pone.0177643	28542313	PLoS One. 2017 May 18;12(5):e0177643. doi: 10.1371/journal.pone.0177643. eCollection 2017.
2017	The Effects of Cropping Regimes on Fungal and Bacterial Communities of Wheat and Faba Bean in a Greenhouse Pot Experiment Differ between Plant Species and Compartment	Granzow S, Kaiser K, Wemheuer B, Pfeiffer B, Daniel R, Vidal S, Wemheuer F.	Front Microbiol	Granzow S	10.3389/fmicb.2017.00902	28611735	Front Microbiol. 2017 May 29;8:902. doi: 10.3389/fmicb.2017.00902. eCollection 2017.
2017	A new view on the morphology and phylogeny of eugregarines suggested by the evidence from the gregarine Ancora sagittata (Leuckart, 1860) Labbé, 1899 (Apicomplexa: Eugregarinida)	Simdyanov TG, Guillou L, Diakin AY, Mikhailov KV, Schrével J, Aleoshin VV.	PeerJ	Simdyanov TG	10.7717/peerj.3354	28584702	PeerJ. 2017 May 30;5:e3354. doi: 10.7717/peerj.3354. eCollection 2017.
2017	Sunlight damage to cellular DNA: Focus on oxidatively generated lesions	Schuch AP, Moreno NC, Schuch NJ, Menck CFM, Garcia CCM.	Free Radic Biol Med	Schuch AP	10.1016/j.freeradbiomed.2017.01.029	28109890	Free Radic Biol Med. 2017 Jun;107:110-124. doi: 10.1016/j.freeradbiomed.2017.01.029. Epub 2017 Jan 18.
2017	Revegetation rewilds the soil bacterial microbiome of an old field	Gellie NJC, Mills JG, Breed MF, Lowe AJ.	Mol Ecol	Gellie NJC	10.1111/mec.14081	28261928	Mol Ecol. 2017 Jun;26(11):2895-2904. doi: 10.1111/mec.14081. Epub 2017 Apr 8.
2017	Patterns of temporal and enemy niche use by a community of leaf cone moths (Caloptilia) coexisting on maples (Acer) as revealed by metabarcoding	Nakadai R, Kawakita A.	Mol Ecol	Nakadai R	10.1111/mec.14105	28316099	Mol Ecol. 2017 Jun;26(12):3309-3319. doi: 10.1111/mec.14105. Epub 2017 Apr 8.
2017	Biogeography and diversity of Collodaria (Radiolaria) in the global ocean	Biard T, Bigeard E, Audic S, Poulain J, Gutierrez-Rodriguez A, Pesant S, Stemmann L, Not F.	ISME J	Biard T	10.1038/ismej.2017.12	28338675	ISME J. 2017 Jun;11(6):1331-1344. doi: 10.1038/ismej.2017.12. Epub 2017 Mar 24.
2017	Unveiling microbial interactions in stratified mat communities from a warm saline shallow pond	Saghaï A, Gutiérrez-Preciado A, Deschamps P, Moreira D, Bertolino P, Ragon M, López-García P.	Environ Microbiol	Saghaï A	10.1111/1462-2920.13754	28489281	Environ Microbiol. 2017 Jun;19(6):2405-2421. doi: 10.1111/1462-2920.13754. Epub 2017 May 10.
2017	Virulence factors associated with Coagulase Negative Staphylococci isolated from human infections	Soumya KR, Philip S, Sugathan S, Mathew J, Radhakrishnan EK.	3 Biotech	Soumya KR	10.1007/s13205-017-0753-2	28593524	3 Biotech. 2017 Jun;7(2):140. doi: 10.1007/s13205-017-0753-2. Epub 2017 Jun 8.
2017	What Defines the "Kingdom" Fungi?	Richards TA, Leonard G, Wideman JG.	Microbiol Spectr	Richards TA	10.1128/microbiolspec.FUNK-0044-2017	28643626	Microbiol Spectr. 2017 Jun;5(3). doi: 10.1128/microbiolspec.FUNK-0044-2017.
2017	Are we ready to detect nematode diversity by next generation sequencing?	Peham T, Steiner FM, Schlick-Steiner BC, Arthofer W.	Ecol Evol	Peham T	10.1002/ece3.2998	28649327	Ecol Evol. 2017 Apr 27;7(12):4147-4151. doi: 10.1002/ece3.2998. eCollection 2017 Jun.
2017	New Weapons in the Toad Toolkit: A Review of Methods to Control and Mitigate the Biodiversity Impacts of Invasive Cane Toads (Rhinella Marina)	Tingley R, Ward-Fear G, Schwarzkopf L, Greenlees MJ, Phillips BL, Brown G, Clulow S, Webb J, Capon R, Sheppard A, Strive T, Tizard M, Shine R.	Q Rev Biol	Tingley R	10.1086/692167	29562120	Q Rev Biol. 2017 Jun;92(2):123-49. doi: 10.1086/692167.
2017	DNA reference libraries of French Guianese mosquitoes for barcoding and metabarcoding	Talaga S, Leroy C, Guidez A, Dusfour I, Girod R, Dejean A, Murienne J.	PLoS One	Talaga S	10.1371/journal.pone.0176993	28575090	PLoS One. 2017 Jun 2;12(6):e0176993. doi: 10.1371/journal.pone.0176993. eCollection 2017.
2017	Application of environmental DNA to detect an endangered marine skate species in the wild	Weltz K, Lyle JM, Ovenden J, Morgan JAT, Moreno DA, Semmens JM.	PLoS One	Weltz K	10.1371/journal.pone.0178124	28591215	PLoS One. 2017 Jun 7;12(6):e0178124. doi: 10.1371/journal.pone.0178124. eCollection 2017.
2017	NGS-based biodiversity and community structure analysis of meiofaunal eukaryotes in shell sand from Hållö island, Smögen, and soft mud from Gullmarn Fjord, Sweden	Haenel Q, Holovachov O, Jondelius U, Sundberg P, Bourlat SJ.	Biodivers Data J	Haenel Q	10.3897/BDJ.5.e12731	28781565	Biodivers Data J. 2017 Jun 8;(5):e12731. doi: 10.3897/BDJ.5.e12731. eCollection 2017.
2017	Methods to maximise recovery of environmental DNA from water samples	Hinlo R, Gleeson D, Lintermans M, Furlan E.	PLoS One	Hinlo R	10.1371/journal.pone.0179251	28604830	PLoS One. 2017 Jun 12;12(6):e0179251. doi: 10.1371/journal.pone.0179251. eCollection 2017.
2017	Applying pollen DNA metabarcoding to the study of plant-pollinator interactions	Bell KL, Fowler J, Burgess KS, Dobbs EK, Gruenewald D, Lawley B, Morozumi C, Brosi BJ.	Appl Plant Sci	Bell KL	10.3732/apps.1600124	28690929	Appl Plant Sci. 2017 Jun 12;5(6):apps.1600124. doi: 10.3732/apps.1600124. eCollection 2017 Jun.
2017	Detection and Physicochemical Characterization of Membrane Vesicles (MVs) of Lactobacillus reuteri DSM 17938	Grande R, Celia C, Mincione G, Stringaro A, Di Marzio L, Colone M, Di Marcantonio MC, Savino L, Puca V, Santoliquido R, Locatelli M, Muraro R, Hall-Stoodley L, Stoodley P.	Front Microbiol	Grande R	10.3389/fmicb.2017.01040	28659878	Front Microbiol. 2017 Jun 13;8:1040. doi: 10.3389/fmicb.2017.01040. eCollection 2017.
2017	Heterologous Biosynthesis of Spinosad: An Omics-Guided Large Polyketide Synthase Gene Cluster Reconstitution in Streptomyces	Tan GY, Deng K, Liu X, Tao H, Chang Y, Chen J, Chen K, Sheng Z, Deng Z, Liu T.	ACS Synth Biol	Tan GY	10.1021/acssynbio.6b00330	28264562	ACS Synth Biol. 2017 Jun 16;6(6):995-1005. doi: 10.1021/acssynbio.6b00330. Epub 2017 Mar 13.
2017	DNA extraction replicates improve diversity and compositional dissimilarity in metabarcoding of eukaryotes in marine sediments	Lanzén A, Lekang K, Jonassen I, Thompson EM, Troedsson C.	PLoS One	Lanzén A	10.1371/journal.pone.0179443	28622351	PLoS One. 2017 Jun 16;12(6):e0179443. doi: 10.1371/journal.pone.0179443. eCollection 2017.
2017	Characterisation and comparison of bacterial communities on reverse osmosis membranes of a full-scale desalination plant by bacterial 16S rRNA gene metabarcoding	Nagaraj V, Skillman L, Ho G, Li D, Gofton A.	NPJ Biofilms Microbiomes	Nagaraj V	10.1038/s41522-017-0021-6	28649414	NPJ Biofilms Microbiomes. 2017 Jun 19;3:13. doi: 10.1038/s41522-017-0021-6. eCollection 2017.
2017	Veronica officinalis Product Authentication Using DNA Metabarcoding and HPLC-MS Reveals Widespread Adulteration with Veronica chamaedrys	Raclariu AC, Mocan A, Popa MO, Vlase L, Ichim MC, Crisan G, Brysting AK, de Boer H.	Front Pharmacol	Raclariu AC	10.3389/fphar.2017.00378	28674497	Front Pharmacol. 2017 Jun 19;8:378. doi: 10.3389/fphar.2017.00378. eCollection 2017.
2017	Temporal Dynamics of Soil Microbial Communities below the Seedbed under Two Contrasting Tillage Regimes	Degrune F, Theodorakopoulos N, Colinet G, Hiel MP, Bodson B, Taminiau B, Daube G, Vandenbol M, Hartmann M.	Front Microbiol	Degrune F	10.3389/fmicb.2017.01127	28674527	Front Microbiol. 2017 Jun 19;8:1127. doi: 10.3389/fmicb.2017.01127. eCollection 2017.
2017	Using high-throughput sequencing of ITS2 to describe Symbiodinium metacommunities in St. John, US Virgin Islands	Cunning R, Gates RD, Edmunds PJ.	PeerJ	Cunning R	10.7717/peerj.3472	28649474	PeerJ. 2017 Jun 21;5:e3472. doi: 10.7717/peerj.3472. eCollection 2017.
2017	Heparin Mimics Extracellular DNA in Binding to Cell Surface-Localized Proteins and Promoting Staphylococcus aureus Biofilm Formation	Mishra S, Horswill AR.	mSphere	Mishra S	10.1128/mSphere.00135-17	28656173	mSphere. 2017 Jun 21;2(3):e00135-17. doi: 10.1128/mSphere.00135-17. eCollection 2017 May-Jun.
2017	Monitoring of noble, signal and narrow-clawed crayfish using environmental DNA from freshwater samples	Agersnap S, Larsen WB, Knudsen SW, Strand D, Thomsen PF, Hesselsøe M, Mortensen PB, Vrålstad T, Møller PR.	PLoS One	Agersnap S	10.1371/journal.pone.0179261	28654642	PLoS One. 2017 Jun 27;12(6):e0179261. doi: 10.1371/journal.pone.0179261. eCollection 2017.
2017	Microbial Eukaryotes in an Arctic Under-Ice Spring Bloom North of Svalbard	Meshram AR, Vader A, Kristiansen S, Gabrielsen TM.	Front Microbiol	Meshram AR	10.3389/fmicb.2017.01099	28702000	Front Microbiol. 2017 Jun 28;8:1099. doi: 10.3389/fmicb.2017.01099. eCollection 2017.
2017	A framework for developing and validating taxon-specific primers for specimen identification from environmental DNA	MacDonald AJ, Sarre SD.	Mol Ecol Resour	MacDonald AJ	10.1111/1755-0998.12618	27768246	Mol Ecol Resour. 2017 Jul;17(4):708-720. doi: 10.1111/1755-0998.12618. Epub 2016 Nov 16.
2017	Identification of sawflies and horntails (Hymenoptera, 'Symphyta') through DNA barcodes: successes and caveats	Schmidt S, Taeger A, Morinière J, Liston A, Blank SM, Kramp K, Kraus M, Schmidt O, Heibo E, Prous M, Nyman T, Malm T, Stahlhut J.	Mol Ecol Resour	Schmidt S	10.1111/1755-0998.12614	27768250	Mol Ecol Resour. 2017 Jul;17(4):670-685. doi: 10.1111/1755-0998.12614. Epub 2016 Nov 19.
2017	ITS all right mama: investigating the formation of chimeric sequences in the ITS2 region by DNA metabarcoding analyses of fungal mock communities of different complexities	Bjørnsgaard Aas A, Davey ML, Kauserud H.	Mol Ecol Resour	Bjørnsgaard Aas A	10.1111/1755-0998.12622	27775220	Mol Ecol Resour. 2017 Jul;17(4):730-741. doi: 10.1111/1755-0998.12622. Epub 2016 Nov 24.
2017	Evaluating and optimizing the performance of software commonly used for the taxonomic classification of DNA metabarcoding sequence data	Richardson RT, Bengtsson-Palme J, Johnson RM.	Mol Ecol Resour	Richardson RT	10.1111/1755-0998.12628	27797448	Mol Ecol Resour. 2017 Jul;17(4):760-769. doi: 10.1111/1755-0998.12628. Epub 2016 Nov 21.
2017	Haptophyte Diversity and Vertical Distribution Explored by 18S and 28S Ribosomal RNA Gene Metabarcoding and Scanning Electron Microscopy	Gran-Stadniczeñko S, Šupraha L, Egge ED, Edvardsen B.	J Eukaryot Microbiol	Gran-Stadniczeñko S	10.1111/jeu.12388	27973742	J Eukaryot Microbiol. 2017 Jul;64(4):514-532. doi: 10.1111/jeu.12388. Epub 2017 Jan 29.
2017	Advances in the application of high-throughput sequencing in invertebrate virology	van Aerle R, Santos EM.	J Invertebr Pathol	van Aerle R	10.1016/j.jip.2017.02.006	28249815	J Invertebr Pathol. 2017 Jul;147:145-156. doi: 10.1016/j.jip.2017.02.006. Epub 2017 Feb 27.
2017	Does warming by open-top chambers induce change in the root-associated fungal community of the arctic dwarf shrub Cassiope tetragona (Ericaceae)?	Lorberau KE, Botnen SS, Mundra S, Aas AB, Rozema J, Eidesen PB, Kauserud H.	Mycorrhiza	Lorberau KE	10.1007/s00572-017-0767-y	28349216	Mycorrhiza. 2017 Jul;27(5):513-524. doi: 10.1007/s00572-017-0767-y. Epub 2017 Mar 27.
2017	Changes in richness and community composition of ectomycorrhizal fungi among altitudinal vegetation types on Mount Kinabalu in Borneo	Geml J, Morgado LN, Semenova-Nelsen TA, Schilthuizen M.	New Phytol	Geml J	10.1111/nph.14566	28401981	New Phytol. 2017 Jul;215(1):454-468. doi: 10.1111/nph.14566. Epub 2017 Apr 12.
2017	Modulation of Staphylococcus epidermidis (RP62A) extracellular polymeric layer by marine cyclic dipeptide-cyclo(l-leucyl-l-prolyl) thwarts biofilm formation	Gowrishankar S, Pandian SK.	Biochim Biophys Acta Biomembr	Gowrishankar S	10.1016/j.bbamem.2017.04.009	28414038	Biochim Biophys Acta Biomembr. 2017 Jul;1859(7):1254-1262. doi: 10.1016/j.bbamem.2017.04.009. Epub 2017 Apr 14.
2017	Microbiomes of Biofilms on Decorative Siliceous Stone: Drawbacks and Advantages of Next Generation Sequencing	Ogawa A, Celikkol-Aydin S, Gaylarde C, Baptista-Neto JA, Beech I.	Curr Microbiol	Ogawa A	10.1007/s00284-017-1257-3	28466090	Curr Microbiol. 2017 Jul;74(7):848-853. doi: 10.1007/s00284-017-1257-3. Epub 2017 May 2.
2017	Development of a real-time polymerase chain reaction assay for the detection of the invasive Mediterranean fanworm, Sabella spallanzanii, in environmental samples	Wood SA, Zaiko A, Richter I, Inglis GJ, Pochon X.	Environ Sci Pollut Res Int	Wood SA	10.1007/s11356-017-9357-y	28589279	Environ Sci Pollut Res Int. 2017 Jul;24(21):17373-17382. doi: 10.1007/s11356-017-9357-y. Epub 2017 Jun 6.
2017	Functional metagenomics of oil-impacted mangrove sediments reveals high abundance of hydrolases of biotechnological interest	Ottoni JR, Cabral L, de Sousa STP, Júnior GVL, Domingos DF, Soares Junior FL, da Silva MCP, Marcon J, Dias ACF, de Melo IS, de Souza AP, Andreote FD, de Oliveira VM.	World J Microbiol Biotechnol	Ottoni JR	10.1007/s11274-017-2307-5	28593475	World J Microbiol Biotechnol. 2017 Jul;33(7):141. doi: 10.1007/s11274-017-2307-5. Epub 2017 Jun 7.
2017	A combined meta-barcoding and shotgun metagenomic analysis of spontaneous wine fermentation	Sternes PR, Lee D, Kutyna DR, Borneman AR.	Gigascience	Sternes PR	10.1093/gigascience/gix040	28595314	Gigascience. 2017 Jul 1;6(7):1-10. doi: 10.1093/gigascience/gix040.
2017	DNA metabarcoding for diet analysis and biodiversity: A case study using the endangered Australian sea lion (Neophoca cinerea)	Berry TE, Osterrieder SK, Murray DC, Coghlan ML, Richardson AJ, Grealy AK, Stat M, Bejder L, Bunce M.	Ecol Evol	Berry TE	10.1002/ece3.3123	28770080	Ecol Evol. 2017 Jun 12;7(14):5435-5453. doi: 10.1002/ece3.3123. eCollection 2017 Jul.
2017	Staphylococcus aureus biofilm removal by targeting biofilm-associated extracellular proteins	Shukla SK, Rao TS.	Indian J Med Res	Shukla SK	10.4103/ijmr.IJMR_410_15	29205189	Indian J Med Res. 2017 Jul;146(Supplement):S1-S8. doi: 10.4103/ijmr.IJMR_410_15.
2017	Temporal Dynamics of Bacterial and Fungal Colonization on Plastic Debris in the North Sea	De Tender C, Devriese LI, Haegeman A, Maes S, Vangeyte J, Cattrijsse A, Dawyndt P, Ruttink T.	Environ Sci Technol	De Tender C	10.1021/acs.est.7b00697	28562015	Environ Sci Technol. 2017 Jul 5;51(13):7350-7360. doi: 10.1021/acs.est.7b00697. Epub 2017 Jun 19.
2017	Clearing muddied waters: Capture of environmental DNA from turbid waters	Williams KE, Huyvaert KP, Piaggio AJ.	PLoS One	Williams KE	10.1371/journal.pone.0179282	28686659	PLoS One. 2017 Jul 7;12(7):e0179282. doi: 10.1371/journal.pone.0179282. eCollection 2017.
2017	Controls on eDNA movement in streams: Transport, Retention, and Resuspension	Shogren AJ, Tank JL, Andruszkiewicz E, Olds B, Mahon AR, Jerde CL, Bolster D.	Sci Rep	Shogren AJ	10.1038/s41598-017-05223-1	28698557	Sci Rep. 2017 Jul 11;7(1):5065. doi: 10.1038/s41598-017-05223-1.
2017	Honeybee (Apis mellifera)-associated bacterial community affected by American foulbrood: detection of Paenibacillus larvae via microbiome analysis	Erban T, Ledvinka O, Kamler M, Nesvorna M, Hortova B, Tyl J, Titera D, Markovic M, Hubert J.	Sci Rep	Erban T	10.1038/s41598-017-05076-8	28698604	Sci Rep. 2017 Jul 11;7(1):5084. doi: 10.1038/s41598-017-05076-8.
2017	Genome-wide screen for genes involved in eDNA release during biofilm formation by Staphylococcus aureus	DeFrancesco AS, Masloboeva N, Syed AK, DeLoughery A, Bradshaw N, Li GW, Gilmore MS, Walker S, Losick R.	Proc Natl Acad Sci U S A	DeFrancesco AS	10.1073/pnas.1704544114	28674000	Proc Natl Acad Sci U S A. 2017 Jul 18;114(29):E5969-E5978. doi: 10.1073/pnas.1704544114. Epub 2017 Jul 3.
2017	Taxa-area relationship of aquatic fungi on deciduous leaves	Duarte S, Cássio F, Pascoal C, Bärlocher F.	PLoS One	Duarte S	10.1371/journal.pone.0181545	28719634	PLoS One. 2017 Jul 18;12(7):e0181545. doi: 10.1371/journal.pone.0181545. eCollection 2017.
2017	Detection of an endangered aquatic heteropteran using environmental DNA in a wetland ecosystem	Doi H, Katano I, Sakata Y, Souma R, Kosuge T, Nagano M, Ikeda K, Yano K, Tojo K.	R Soc Open Sci	Doi H	10.1098/rsos.170568	28791177	R Soc Open Sci. 2017 Jul 19;4(7):170568. doi: 10.1098/rsos.170568. eCollection 2017 Jul.
2017	Small subunit ribosomal metabarcoding reveals extraordinary trypanosomatid diversity in Brazilian bats	Dario MA, Moratelli R, Schwabl P, Jansen AM, Llewellyn MS.	PLoS Negl Trop Dis	Dario MA	10.1371/journal.pntd.0005790	28727769	PLoS Negl Trop Dis. 2017 Jul 20;11(7):e0005790. doi: 10.1371/journal.pntd.0005790. eCollection 2017 Jul.
2017	Revealing higher than expected meiofaunal diversity in Antarctic sediments: a metabarcoding approach	Fonseca VG, Sinniger F, Gaspar JM, Quince C, Creer S, Power DM, Peck LS, Clark MS.	Sci Rep	Fonseca VG	10.1038/s41598-017-06687-x	28733608	Sci Rep. 2017 Jul 21;7(1):6094. doi: 10.1038/s41598-017-06687-x.
2017	The detection of great crested newts year round via environmental DNA analysis	Rees HC, Baker CA, Gardner DS, Maddison BC, Gough KC.	BMC Res Notes	Rees HC	10.1186/s13104-017-2657-y	28747216	BMC Res Notes. 2017 Jul 26;10(1):327. doi: 10.1186/s13104-017-2657-y.
2017	Mechanisms and Regulation of Extracellular DNA Release and Its Biological Roles in Microbial Communities	Ibáñez de Aldecoa AL, Zafra O, González-Pastor JE.	Front Microbiol	Ibáñez de Aldecoa AL	10.3389/fmicb.2017.01390	28798731	Front Microbiol. 2017 Jul 26;8:1390. doi: 10.3389/fmicb.2017.01390. eCollection 2017.
2017	Preservation and Significance of Extracellular DNA in Ferruginous Sediments from Lake Towuti, Indonesia	Vuillemin A, Horn F, Alawi M, Henny C, Wagner D, Crowe SA, Kallmeyer J.	Front Microbiol	Vuillemin A	10.3389/fmicb.2017.01440	28798742	Front Microbiol. 2017 Jul 27;8:1440. doi: 10.3389/fmicb.2017.01440. eCollection 2017.
2017	Pearl Millet Genetic Traits Shape Rhizobacterial Diversity and Modulate Rhizosphere Aggregation	Ndour PMS, Gueye M, Barakat M, Ortet P, Bertrand-Huleux M, Pablo AL, Dezette D, Chapuis-Lardy L, Assigbetsé K, Kane NA, Vigouroux Y, Achouak W, Ndoye I, Heulin T, Cournac L.	Front Plant Sci	Ndour PMS	10.3389/fpls.2017.01288	28798755	Front Plant Sci. 2017 Jul 27;8:1288. doi: 10.3389/fpls.2017.01288. eCollection 2017.
2017	Large-scale differences in microbial biodiversity discovery between 16S amplicon and shotgun sequencing	Tessler M, Neumann JS, Afshinnekoo E, Pineda M, Hersch R, Velho LFM, Segovia BT, Lansac-Toha FA, Lemke M, DeSalle R, Mason CE, Brugler MR.	Sci Rep	Tessler M	10.1038/s41598-017-06665-3	28761145	Sci Rep. 2017 Jul 31;7(1):6589. doi: 10.1038/s41598-017-06665-3.
2017	Does Extracellular DNA Production Vary in Staphylococcal Biofilms Isolated From Infected Implants versus Controls?	Zatorska B, Groger M, Moser D, Diab-Elschahawi M, Lusignani LS, Presterl E.	Clin Orthop Relat Res	Zatorska B	10.1007/s11999-017-5266-0	28194715	Clin Orthop Relat Res. 2017 Aug;475(8):2105-2113. doi: 10.1007/s11999-017-5266-0. Epub 2017 Feb 13.
2017	Radioiodinated hypericin disulfonic acid sodium salts as a DNA-binding probe for early imaging of necrotic myocardium	Duan X, Yin Z, Jiang C, Jin Q, Zhang D, Sun Z, Ye W, Zhang J.	Eur J Pharm Biopharm	Duan X	10.1016/j.ejpb.2017.04.006	28414189	Eur J Pharm Biopharm. 2017 Aug;117:151-159. doi: 10.1016/j.ejpb.2017.04.006. Epub 2017 Apr 13.
2017	DNA metabarcoding of unfractionated water samples relates phyto-, zoo- and bacterioplankton dynamics and reveals a single-taxon bacterial bloom	Wurzbacher C, Attermeyer K, Kettner MT, Flintrop C, Warthmann N, Hilt S, Grossart HP, Monaghan MT.	Environ Microbiol Rep	Wurzbacher C	10.1111/1758-2229.12540	28429584	Environ Microbiol Rep. 2017 Aug;9(4):383-388. doi: 10.1111/1758-2229.12540. Epub 2017 Jun 27.
2017	Raffinose Induces Biofilm Formation by Streptococcus mutans in Low Concentrations of Sucrose by Increasing Production of Extracellular DNA and Fructan	Nagasawa R, Sato T, Senpuku H.	Appl Environ Microbiol	Nagasawa R	10.1128/AEM.00869-17	28526794	Appl Environ Microbiol. 2017 Jul 17;83(15):e00869-17. doi: 10.1128/AEM.00869-17. Print 2017 Aug 1.
2017	DNA metabarcoding to assess indoor fungal communities: Electrostatic dust collectors and Illumina sequencing	Rocchi S, Valot B, Reboux G, Millon L.	J Microbiol Methods	Rocchi S	10.1016/j.mimet.2017.05.014	28559161	J Microbiol Methods. 2017 Aug;139:107-112. doi: 10.1016/j.mimet.2017.05.014. Epub 2017 May 27.
2017	Zooplankton community structure along a pollution gradient at fine geographical scales in river ecosystems: The importance of species sorting over dispersal	Xiong W, Ni P, Chen Y, Gao Y, Shan B, Zhan A.	Mol Ecol	Xiong W	10.1111/mec.14199	28599072	Mol Ecol. 2017 Aug;26(16):4351-4360. doi: 10.1111/mec.14199. Epub 2017 Jun 27.
2017	Taxonomic revision of freshwater foraminifera with the description of two new agglutinated species and genera	Siemensma F, Apothéloz-Perret-Gentil L, Holzmann M, Clauss S, Völcker E, Pawlowski J.	Eur J Protistol	Siemensma F	10.1016/j.ejop.2017.05.006	28609684	Eur J Protistol. 2017 Aug;60:28-44. doi: 10.1016/j.ejop.2017.05.006. Epub 2017 May 31.
2017	Green alder (Alnus viridis) encroachment shapes microbial communities in subalpine soils and impacts its bacterial or fungal symbionts differently	Schwob G, Roy M, Manzi S, Pommier T, Fernandez MP.	Environ Microbiol	Schwob G	10.1111/1462-2920.13818	28618146	Environ Microbiol. 2017 Aug;19(8):3235-3250. doi: 10.1111/1462-2920.13818. Epub 2017 Jul 13.
2017	First freshwater member ever reported for the family Bathycoccaceae (Chlorophyta; Archaeplastida) from Argentinean Patagonia revealed by environmental DNA survey	Lara E, Fernández LD, Schiaffino MR, Izaguirre I.	Eur J Protistol	Lara E	10.1016/j.ejop.2017.05.008	28662491	Eur J Protistol. 2017 Aug;60:45-49. doi: 10.1016/j.ejop.2017.05.008. Epub 2017 Jun 8.
2017	Nanoscale characterization of forensically relevant epithelial cells and surface associated extracellular DNA	Wang C, Stanciu CE, Ehrhardt CJ, Yadavalli VK.	Forensic Sci Int	Wang C	10.1016/j.forsciint.2017.06.019	28672218	Forensic Sci Int. 2017 Aug;277:252-258. doi: 10.1016/j.forsciint.2017.06.019. Epub 2017 Jun 27.
2017	Metagenome-derived haloalkane dehalogenases with novel catalytic properties	Kotik M, Vanacek P, Kunka A, Prokop Z, Damborsky J.	Appl Microbiol Biotechnol	Kotik M	10.1007/s00253-017-8393-3	28674849	Appl Microbiol Biotechnol. 2017 Aug;101(16):6385-6397. doi: 10.1007/s00253-017-8393-3. Epub 2017 Jul 3.
2017	Viral to metazoan marine plankton nucleotide sequences from the Tara Oceans expedition	Alberti A, Poulain J, Engelen S, Labadie K, Romac S, Ferrera I, Albini G, Aury JM, Belser C, Bertrand A, Cruaud C, Da Silva C, Dossat C, Gavory F, Gas S, Guy J, Haquelle M, Jacoby E, Jaillon O, Lemainque A, Pelletier E, Samson G, Wessner M; Genoscope Technical Team, Acinas SG, Royo-Llonch M, Cornejo-Castillo FM, Logares R, Fernández-Gómez B, Bowler C, Cochrane G, Amid C, Hoopen PT, De Vargas C, G…	Sci Data	Alberti A	10.1038/sdata.2017.93	28763055	Sci Data. 2017 Aug 1;4:170093. doi: 10.1038/sdata.2017.93.
2017	Culture-independent methods reveal high diversity of OXA-48-like genes in water environments	Tacão M, Silva I, Henriques I.	J Water Health	Tacão M	10.2166/wh.2017.260	28771149	J Water Health. 2017 Aug;15(4):519-525. doi: 10.2166/wh.2017.260.
2017	An expanded mammal mitogenome dataset from Southeast Asia	Mohd Salleh F, Ramos-Madrigal J, Peñaloza F, Liu S, Mikkel-Holger SS, Riddhi PP, Martins R, Lenz D, Fickel J, Roos C, Shamsir MS, Azman MS, Burton KL, Stephen JR, Wilting A, Gilbert MTP.	Gigascience	Mohd Salleh F	10.1093/gigascience/gix053	28873965	Gigascience. 2017 Aug 1;6(8):1-8. doi: 10.1093/gigascience/gix053.
2017	Molecular Identification of Gambierdiscus and Fukuyoa (Dinophyceae) from Environmental Samples	Smith KF, Biessy L, Argyle PA, Trnski T, Halafihi T, Rhodes LL.	Mar Drugs	Smith KF	10.3390/md15080243	28767092	Mar Drugs. 2017 Aug 2;15(8):243. doi: 10.3390/md15080243.
2017	Spatiotemporal Variation and Networks in the Mycobiome of the Wheat Canopy	Sapkota R, Jørgensen LN, Nicolaisen M.	Front Plant Sci	Sapkota R	10.3389/fpls.2017.01357	28824687	Front Plant Sci. 2017 Aug 2;8:1357. doi: 10.3389/fpls.2017.01357. eCollection 2017.
2017	Nontypeable Haemophilus influenzae releases DNA and DNABII proteins via a T4SS-like complex and ComE of the type IV pilus machinery	Jurcisek JA, Brockman KL, Novotny LA, Goodman SD, Bakaletz LO.	Proc Natl Acad Sci U S A	Jurcisek JA	10.1073/pnas.1705508114	28696280	Proc Natl Acad Sci U S A. 2017 Aug 8;114(32):E6632-E6641. doi: 10.1073/pnas.1705508114. Epub 2017 Jul 10.
2017	Predicting the Ecological Quality Status of Marine Environments from eDNA Metabarcoding Data Using Supervised Machine Learning	Cordier T, Esling P, Lejzerowicz F, Visco J, Ouadahi A, Martins C, Cedhagen T, Pawlowski J.	Environ Sci Technol	Cordier T	10.1021/acs.est.7b01518	28665601	Environ Sci Technol. 2017 Aug 15;51(16):9118-9126. doi: 10.1021/acs.est.7b01518. Epub 2017 Jul 25.
2017	Is the detection of aquatic environmental DNA influenced by substrate type?	Buxton AS, Groombridge JJ, Griffiths RA.	PLoS One	Buxton AS	10.1371/journal.pone.0183371	28813525	PLoS One. 2017 Aug 16;12(8):e0183371. doi: 10.1371/journal.pone.0183371. eCollection 2017.
2017	Taxonomy assignment approach determines the efficiency of identification of OTUs in marine nematodes	Holovachov O, Haenel Q, Bourlat SJ, Jondelius U.	R Soc Open Sci	Holovachov O	10.1098/rsos.170315	28878981	R Soc Open Sci. 2017 Aug 16;4(8):170315. doi: 10.1098/rsos.170315. eCollection 2017 Aug.
2017	Barcoded NS31/AML2 primers for sequencing of arbuscular mycorrhizal communities in environmental samples	Morgan BST, Egerton-Warburton LM.	Appl Plant Sci	Morgan BST	10.3732/apps.1700017	28924511	Appl Plant Sci. 2017 Aug 24;5(8):apps.1700017. doi: 10.3732/apps.1700017. eCollection 2017 Aug.
2017	Honey bee foraging ecology: Season but not landscape diversity shapes the amount and diversity of collected pollen	Danner N, Keller A, Härtel S, Steffan-Dewenter I.	PLoS One	Danner N	10.1371/journal.pone.0183716	28854210	PLoS One. 2017 Aug 30;12(8):e0183716. doi: 10.1371/journal.pone.0183716. eCollection 2017.
2017	Complete Genome Sequence of Systemically Disseminated Sequence Type 8 Staphylococcal Cassette Chromosome mec Type IVl Community-Acquired Methicillin-Resistant Staphylococcus aureus	Hisatsune J, Hagiya H, Shiota S, Sugai M.	Genome Announc	Hisatsune J	10.1128/genomeA.00852-17	28860242	Genome Announc. 2017 Aug 31;5(35):e00852-17. doi: 10.1128/genomeA.00852-17.
2017	eDNA metabarcoding: a promising method for anuran surveys in highly diverse tropical forests	Lopes CM, Sasso T, Valentini A, Dejean T, Martins M, Zamudio KR, Haddad CFB.	Mol Ecol Resour	Lopes CM	10.1111/1755-0998.12643	27987263	Mol Ecol Resour. 2017 Sep;17(5):904-914. doi: 10.1111/1755-0998.12643. Epub 2017 Jan 5.
2017	DNA metabarcoding reveals that 200-μm-size-fractionated filtering is unable to discriminate between planktonic microbial and large eukaryotes	Liu L, Liu M, Wilkinson DM, Chen H, Yu X, Yang J.	Mol Ecol Resour	Liu L	10.1111/1755-0998.12652	28063202	Mol Ecol Resour. 2017 Sep;17(5):991-1002. doi: 10.1111/1755-0998.12652. Epub 2017 Feb 3.
2017	Lineage-Specific and Highly Derived Gene Sequences Among Amoebozoa, Revealed by the Comparative Analysis of Transcriptomes from Twelve Amoebozoan Species	Bondarenko NI, Bondarenko AS, Smirnov AV.	J Eukaryot Microbiol	Bondarenko NI	10.1111/jeu.12397	28166371	J Eukaryot Microbiol. 2017 Sep;64(5):622-631. doi: 10.1111/jeu.12397. Epub 2017 Apr 10.
2017	Effects of DNase I coating of titanium on bacteria adhesion and biofilm formation	Ye J, Shao C, Zhang X, Guo X, Gao P, Cen Y, Ma S, Liu Y.	Mater Sci Eng C Mater Biol Appl	Ye J	10.1016/j.msec.2017.04.078	28576044	Mater Sci Eng C Mater Biol Appl. 2017 Sep 1;78:738-747. doi: 10.1016/j.msec.2017.04.078. Epub 2017 Apr 14.
2017	Abrupt changes in the composition and function of fungal communities along an environmental gradient in the high Arctic	Grau O, Geml J, Pérez-Haase A, Ninot JM, Semenova-Nelsen TA, Peñuelas J.	Mol Ecol	Grau O	10.1111/mec.14227	28664999	Mol Ecol. 2017 Sep;26(18):4798-4810. doi: 10.1111/mec.14227. Epub 2017 Aug 12.
2017	AtlA Mediates Extracellular DNA Release, Which Contributes to Streptococcus mutans Biofilm Formation in an Experimental Rat Model of Infective Endocarditis	Jung CJ, Hsu RB, Shun CT, Hsu CC, Chia JS.	Infect Immun	Jung CJ	10.1128/IAI.00252-17	28674029	Infect Immun. 2017 Aug 18;85(9):e00252-17. doi: 10.1128/IAI.00252-17. Print 2017 Sep.
2017	Effect of secondary metabolite of Actinidia deliciosa on the biofilm and extra-cellular matrix components of Acinetobacter baumannii	Tiwari V, Tiwari D, Patel V, Tiwari M.	Microb Pathog	Tiwari V	10.1016/j.micpath.2017.07.013	28705748	Microb Pathog. 2017 Sep;110:345-351. doi: 10.1016/j.micpath.2017.07.013. Epub 2017 Jul 11.
2017	High occurrence of jellyfish predation by black-browed and Campbell albatross identified by DNA metabarcoding	McInnes JC, Alderman R, Lea MA, Raymond B, Deagle BE, Phillips RA, Stanworth A, Thompson DR, Catry P, Weimerskirch H, Suazo CG, Gras M, Jarman SN.	Mol Ecol	McInnes JC	10.1111/mec.14245	28734075	Mol Ecol. 2017 Sep;26(18):4831-4845. doi: 10.1111/mec.14245. Epub 2017 Aug 16.
2017	ITS1 metabarcoding highlights low specificity of lichen mycobiomes at a local scale	Fernández-Mendoza F, Fleischhacker A, Kopun T, Grube M, Muggia L.	Mol Ecol	Fernández-Mendoza F	10.1111/mec.14244	28771869	Mol Ecol. 2017 Sep;26(18):4811-4830. doi: 10.1111/mec.14244. Epub 2017 Aug 24.
2017	Spatial and temporal variation of intertidal nematodes in the northern Gulf of Mexico after the Deepwater Horizon oil spill	Brannock PM, Sharma J, Bik HM, Thomas WK, Halanych KM.	Mar Environ Res	Brannock PM	10.1016/j.marenvres.2017.07.008	28781067	Mar Environ Res. 2017 Sep;130:200-212. doi: 10.1016/j.marenvres.2017.07.008. Epub 2017 Jul 6.
2017	Identification of biosynthetic gene clusters from metagenomic libraries using PPTase complementation in a Streptomyces host	Bitok JK, Lemetre C, Ternei MA, Brady SF.	FEMS Microbiol Lett	Bitok JK	10.1093/femsle/fnx155	28817927	FEMS Microbiol Lett. 2017 Sep 1;364(16):fnx155. doi: 10.1093/femsle/fnx155.
2017	Equine behavioral enrichment toys as tools for non-invasive recovery of viral and host DNA	Seeber PA, Soilemetzidou SE, East ML, Walzer C, Greenwood AD.	Zoo Biol	Seeber PA	10.1002/zoo.21380	28901631	Zoo Biol. 2017 Sep;36(5):341-344. doi: 10.1002/zoo.21380. Epub 2017 Sep 12.
2017	Sorting things out: Assessing effects of unequal specimen biomass on DNA metabarcoding	Elbrecht V, Peinert B, Leese F.	Ecol Evol	Elbrecht V	10.1002/ece3.3192	28904771	Ecol Evol. 2017 Jul 28;7(17):6918-6926. doi: 10.1002/ece3.3192. eCollection 2017 Sep.
2017	Insights into the harmful algal flora in northwestern Mediterranean coastal lagoons revealed by pyrosequencing metabarcodes of the 28S rRNA gene	Grzebyk D, Audic S, Lasserre B, Abadie E, de Vargas C, Bec B.	Harmful Algae	Grzebyk D	10.1016/j.hal.2017.06.003	28962972	Harmful Algae. 2017 Sep;68:1-16. doi: 10.1016/j.hal.2017.06.003. Epub 2017 Jul 24.
2017	Evolutionary toxicology in an omics world	Oziolor EM, Bickham JW, Matson CW.	Evol Appl	Oziolor EM	10.1111/eva.12462	29151868	Evol Appl. 2017 Feb 20;10(8):752-761. doi: 10.1111/eva.12462. eCollection 2017 Sep.
2017	Triple-Helix Molecular Switch Electrochemical Ratiometric Biosensor for Ultrasensitive Detection of Nucleic Acids	Xiong E, Li Z, Zhang X, Zhou J, Yan X, Liu Y, Chen J.	Anal Chem	Xiong E	10.1021/acs.analchem.7b01251	28805061	Anal Chem. 2017 Sep 5;89(17):8830-8835. doi: 10.1021/acs.analchem.7b01251. Epub 2017 Aug 21.
2017	DNA in a bottle-Rapid metabarcoding survey for early alerts of invasive species in ports	Borrell YJ, Miralles L, Do Huu H, Mohammed-Geba K, Garcia-Vazquez E.	PLoS One	Borrell YJ	10.1371/journal.pone.0183347	28873426	PLoS One. 2017 Sep 5;12(9):e0183347. doi: 10.1371/journal.pone.0183347. eCollection 2017.
2017	Canopy soil bacterial communities altered by severing host tree limbs	Dangerfield CR, Nadkarni NM, Brazelton WJ.	PeerJ	Dangerfield CR	10.7717/peerj.3773	28894646	PeerJ. 2017 Sep 6;5:e3773. doi: 10.7717/peerj.3773. eCollection 2017.
2017	Oomycete Communities Associated with Reed Die-Back Syndrome	Cerri M, Sapkota R, Coppi A, Ferri V, Foggi B, Gigante D, Lastrucci L, Selvaggi R, Venanzoni R, Nicolaisen M, Ferranti F, Reale L.	Front Plant Sci	Cerri M	10.3389/fpls.2017.01550	28936223	Front Plant Sci. 2017 Sep 7;8:1550. doi: 10.3389/fpls.2017.01550. eCollection 2017.
2017	Effects of Achyrocline satureioides Inflorescence Extracts against Pathogenic Intestinal Bacteria: Chemical Characterization, In Vitro Tests, and In Vivo Evaluation	Moresco KS, Silveira AK, Zeidán-Chuliá F, Correa APF, Oliveria RR, Borges AG, Grun L, Barbé-Tuana F, Zmozinski A, Brandelli A, Vale MGR, Gelain DP, Bassani VL, Moreira JCF.	Evid Based Complement Alternat Med	Moresco KS	10.1155/2017/4874865	29853943	Evid Based Complement Alternat Med. 2017 Sep 7;2017:4874865. doi: 10.1155/2017/4874865. eCollection 2017.
2017	Fungal Communities Including Plant Pathogens in Near Surface Air Are Similar across Northwestern Europe	Nicolaisen M, West JS, Sapkota R, Canning GGM, Schoen C, Justesen AF.	Front Microbiol	Nicolaisen M	10.3389/fmicb.2017.01729	28943873	Front Microbiol. 2017 Sep 8;8:1729. doi: 10.3389/fmicb.2017.01729. eCollection 2017.
2017	Distinct gut microbiome patterns associate with consensus molecular subtypes of colorectal cancer	Purcell RV, Visnovska M, Biggs PJ, Schmeier S, Frizelle FA.	Sci Rep	Purcell RV	10.1038/s41598-017-11237-6	28912574	Sci Rep. 2017 Sep 14;7(1):11590. doi: 10.1038/s41598-017-11237-6.
2017	Simultaneous fluorescent detection of multiple metal ions based on the DNAzymes and graphene oxide	Yun W, Wu H, Liu X, Fu M, Jiang J, Du Y, Yang L, Huang Y.	Anal Chim Acta	Yun W	10.1016/j.aca.2017.07.015	28870315	Anal Chim Acta. 2017 Sep 15;986:115-121. doi: 10.1016/j.aca.2017.07.015. Epub 2017 Jul 14.
2017	Persistence of marine fish environmental DNA and the influence of sunlight	Andruszkiewicz EA, Sassoubre LM, Boehm AB.	PLoS One	Andruszkiewicz EA	10.1371/journal.pone.0185043	28915253	PLoS One. 2017 Sep 15;12(9):e0185043. doi: 10.1371/journal.pone.0185043. eCollection 2017.
2017	A novel copro-diagnostic molecular method for qualitative detection and identification of parasitic nematodes in amphibians and reptiles	Huggins LG, Michaels CJ, Cruickshank SM, Preziosi RF, Else KJ.	PLoS One	Huggins LG	10.1371/journal.pone.0185151	28934299	PLoS One. 2017 Sep 21;12(9):e0185151. doi: 10.1371/journal.pone.0185151. eCollection 2017.
2017	Ecosystem biomonitoring with eDNA: metabarcoding across the tree of life in a tropical marine environment	Stat M, Huggett MJ, Bernasconi R, DiBattista JD, Berry TE, Newman SJ, Harvey ES, Bunce M.	Sci Rep	Stat M	10.1038/s41598-017-12501-5	28947818	Sci Rep. 2017 Sep 25;7(1):12240. doi: 10.1038/s41598-017-12501-5.
2017	Bacterial community associated with worker honeybees (Apis mellifera) affected by European foulbrood	Erban T, Ledvinka O, Kamler M, Hortova B, Nesvorna M, Tyl J, Titera D, Markovic M, Hubert J.	PeerJ	Erban T	10.7717/peerj.3816	28966892	PeerJ. 2017 Sep 25;5:e3816. doi: 10.7717/peerj.3816. eCollection 2017.
2017	DNA metabarcoding of orchid-derived products reveals widespread illegal orchid trade	de Boer HJ, Ghorbani A, Manzanilla V, Raclariu AC, Kreziou A, Ounjai S, Osathanunkul M, Gravendeel B.	Proc Biol Sci	de Boer HJ	10.1098/rspb.2017.1182	28931735	Proc Biol Sci. 2017 Sep 27;284(1863):20171182. doi: 10.1098/rspb.2017.1182.
2017	Using environmental DNA to assess population-wide spatiotemporal reserve use	Stewart K, Ma H, Zheng J, Zhao J.	Conserv Biol	Stewart K	10.1111/cobi.12910	28221696	Conserv Biol. 2017 Oct;31(5):1173-1182. doi: 10.1111/cobi.12910. Epub 2017 May 27.
2017	Characterization of ciliate diversity in bromeliad tank waters from the Brazilian Atlantic Forest	Simão TLL, Borges AG, Gano KA, Davis-Richardson AG, Brown CT, Fagen JR, Triplett EW, Dias R, Mondin CA, da Silva RM, Eizirik E, Utz LRP.	Eur J Protistol	Simão TLL	10.1016/j.ejop.2017.05.005	28595932	Eur J Protistol. 2017 Oct;61(Pt B):359-365. doi: 10.1016/j.ejop.2017.05.005. Epub 2017 May 17.
2017	Intestinal Fungal Dysbiosis Is Associated With Visceral Hypersensitivity in Patients With Irritable Bowel Syndrome and Rats	Botschuijver S, Roeselers G, Levin E, Jonkers DM, Welting O, Heinsbroek SEM, de Weerd HH, Boekhout T, Fornai M, Masclee AA, Schuren FHJ, de Jonge WJ, Seppen J, van den Wijngaard RM.	Gastroenterology	Botschuijver S	10.1053/j.gastro.2017.06.004	28624575	Gastroenterology. 2017 Oct;153(4):1026-1039. doi: 10.1053/j.gastro.2017.06.004. Epub 2017 Jun 15.
2017	Discovery of novel antimycobacterial drug therapy in biofilm of pathogenic nontuberculous mycobacterial keratitis	Aung TT, Chor WHJ, Yam JKH, Givskov M, Yang L, Beuerman RW.	Ocul Surf	Aung TT	10.1016/j.jtos.2017.06.002	28662943	Ocul Surf. 2017 Oct;15(4):770-783. doi: 10.1016/j.jtos.2017.06.002. Epub 2017 Jun 27.
2017	Historical biome distribution and recent human disturbance shape the diversity of arbuscular mycorrhizal fungi	Pärtel M, Öpik M, Moora M, Tedersoo L, Szava-Kovats R, Rosendahl S, Rillig MC, Lekberg Y, Kreft H, Helgason T, Eriksson O, Davison J, de Bello F, Caruso T, Zobel M.	New Phytol	Pärtel M	10.1111/nph.14695	28722181	New Phytol. 2017 Oct;216(1):227-238. doi: 10.1111/nph.14695. Epub 2017 Jul 19.
2017	Using metagenomics to show the efficacy of forest restoration in the New Jersey Pine Barrens	Eaton WD, Shokralla S, McGee KM, Hajibabaei M.	Genome	Eaton WD	10.1139/gen-2015-0199	28732171	Genome. 2017 Oct;60(10):825-836. doi: 10.1139/gen-2015-0199. Epub 2017 Jul 21.
2017	Diversity and stability of coral endolithic microbial communities at a naturally high pCO(2) reef	Marcelino VR, Morrow KM, van Oppen MJH, Bourne DG, Verbruggen H.	Mol Ecol	Marcelino VR	10.1111/mec.14268	28748644	Mol Ecol. 2017 Oct;26(19):5344-5357. doi: 10.1111/mec.14268. Epub 2017 Aug 24.
2017	PCR cycles above routine numbers do not compromise high-throughput DNA barcoding results	Vierna J, Doña J, Vizcaíno A, Serrano D, Jovani R.	Genome	Vierna J	10.1139/gen-2017-0081	28753409	Genome. 2017 Oct;60(10):868-873. doi: 10.1139/gen-2017-0081. Epub 2017 Jul 28.
2017	Yeasts dominate soil fungal communities in three lowland Neotropical rainforests	Dunthorn M, Kauserud H, Bass D, Mayor J, Mahé F.	Environ Microbiol Rep	Dunthorn M	10.1111/1758-2229.12575	28799713	Environ Microbiol Rep. 2017 Oct;9(5):668-675. doi: 10.1111/1758-2229.12575. Epub 2017 Sep 19.
2017	Effect of human placental extract in the management of biofilm mediated drug resistance - A focus on wound management	Goswami S, Sarkar R, Saha P, Maity A, Sarkar T, Das D, Chakraborty PD, Bandyopadhyay S, Ghosh CK, Karmakar S, Sen T.	Microb Pathog	Goswami S	10.1016/j.micpath.2017.08.041	28867635	Microb Pathog. 2017 Oct;111:307-315. doi: 10.1016/j.micpath.2017.08.041. Epub 2017 Sep 1.
2017	Effect of dairy matrices on the survival of Streptococcus thermophilus, Brevibacterium aurantiacum and Hafnia alvei during digestion	Hernández-Galán L, Cattenoz T, Le Feunteun S, Canette A, Briandet R, Le-Guin S, Guedon E, Castellote J, Delettre J, Dugat Bony E, Bonnarme P, Spinnler HE, Martín Del Campo ST, Picque D.	Food Res Int	Hernández-Galán L	10.1016/j.foodres.2017.07.044	28873711	Food Res Int. 2017 Oct;100(Pt 1):477-488. doi: 10.1016/j.foodres.2017.07.044. Epub 2017 Jul 19.
2017	Extracellular DNA and lipoteichoic acids interact with exopolysaccharides in the extracellular matrix of Streptococcus mutans biofilms	Castillo Pedraza MC, Novais TF, Faustoferri RC, Quivey RG Jr, Terekhov A, Hamaker BR, Klein MI.	Biofouling	Castillo Pedraza MC	10.1080/08927014.2017.1361412	28946780	Biofouling. 2017 Oct;33(9):722-740. doi: 10.1080/08927014.2017.1361412. Epub 2017 Sep 25.
2017	Development and validation of a multi-locus DNA metabarcoding method to identify endangered species in complex samples	Arulandhu AJ, Staats M, Hagelaar R, Voorhuijzen MM, Prins TW, Scholtens I, Costessi A, Duijsings D, Rechenmann F, Gaspar FB, Barreto Crespo MT, Holst-Jensen A, Birck M, Burns M, Haynes E, Hochegger R, Klingl A, Lundberg L, Natale C, Niekamp H, Perri E, Barbante A, Rosec JP, Seyfarth R, Sovová T, Van Moorleghem C, van Ruth S, Peelen T, Kok E.	Gigascience	Arulandhu AJ	10.1093/gigascience/gix080	29020743	Gigascience. 2017 Oct 1;6(10):1-18. doi: 10.1093/gigascience/gix080.
2017	Behavior and season affect crayfish detection and density inference using environmental DNA	Dunn N, Priestley V, Herraiz A, Arnold R, Savolainen V.	Ecol Evol	Dunn N	10.1002/ece3.3316	29043033	Ecol Evol. 2017 Aug 24;7(19):7777-7785. doi: 10.1002/ece3.3316. eCollection 2017 Oct.
2017	Genotyping live fish larvae: Non-lethal and noninvasive DNA isolation from 3-5 day old hatchlings	Espinoza GJ, Poland JM, Bremer JRA.	Biotechniques	Espinoza GJ	10.2144/000114598	29048270	Biotechniques. 2017 Oct 1;63(4):181-186. doi: 10.2144/000114598.
2017	Distinct seasonal migration patterns of Japanese native and non-native genotypes of common carp estimated by environmental DNA	Uchii K, Doi H, Yamanaka H, Minamoto T.	Ecol Evol	Uchii K	10.1002/ece3.3346	29075467	Ecol Evol. 2017 Sep 12;7(20):8515-8522. doi: 10.1002/ece3.3346. eCollection 2017 Oct.
2017	Pellets of proof: First glimpse of the dietary composition of adult odonates as revealed by metabarcoding of feces	Kaunisto KM, Roslin T, Sääksjärvi IE, Vesterinen EJ.	Ecol Evol	Kaunisto KM	10.1002/ece3.3404	29075474	Ecol Evol. 2017 Sep 14;7(20):8588-8598. doi: 10.1002/ece3.3404. eCollection 2017 Oct.
2017	Indigenous species barcode database improves the identification of zooplankton	Yang J, Zhang X, Zhang W, Sun J, Xie Y, Zhang Y, Burton GA Jr, Yu H.	PLoS One	Yang J	10.1371/journal.pone.0185697	28977035	PLoS One. 2017 Oct 4;12(10):e0185697. doi: 10.1371/journal.pone.0185697. eCollection 2017.
2017	DNA metabarcoding and morphological macroinvertebrate metrics reveal the same changes in boreal watersheds across an environmental gradient	Emilson CE, Thompson DG, Venier LA, Porter TM, Swystun T, Chartrand D, Capell S, Hajibabaei M.	Sci Rep	Emilson CE	10.1038/s41598-017-13157-x	28986575	Sci Rep. 2017 Oct 6;7(1):12777. doi: 10.1038/s41598-017-13157-x.
2017	Correction to: Meta-barcoding in combination with palynological inference is a potent diagnostic marker for honey floral composition	Laha RC, De Mandal S, Ralte L, Ralte L, Kumar NS, Gurusubramanian G, Satishkumar R, Mugasimangalam R, Kuravadi NA.	AMB Express	Laha RC	10.1186/s13568-017-0489-8	29022235	AMB Express. 2017 Oct 11;7(1):189. doi: 10.1186/s13568-017-0489-8.
2017	The History of Tree and Shrub Taxa on Bol'shoy Lyakhovsky Island (New Siberian Archipelago) since the Last Interglacial Uncovered by Sedimentary Ancient DNA and Pollen Data	Zimmermann HH, Raschke E, Epp LS, Stoof-Leichsenring KR, Schirrmeister L, Schwamborn G, Herzschuh U.	Genes (Basel)	Zimmermann HH	10.3390/genes8100273	29027988	Genes (Basel). 2017 Oct 13;8(10):273. doi: 10.3390/genes8100273.
2017	Isothermal amplification of environmental DNA (eDNA) for direct field-based monitoring and laboratory confirmation of Dreissena sp	Williams MR, Stedtfeld RD, Engle C, Salach P, Fakher U, Stedtfeld T, Dreelin E, Stevenson RJ, Latimore J, Hashsham SA.	PLoS One	Williams MR	10.1371/journal.pone.0186462	29036210	PLoS One. 2017 Oct 16;12(10):e0186462. doi: 10.1371/journal.pone.0186462. eCollection 2017.
2017	Inactivation of genes TEC1 and EFG1 in Candida albicans influences extracellular matrix composition and biofilm morphology	Panariello BHD, Klein MI, Pavarina AC, Duarte S.	J Oral Microbiol	Panariello BHD	10.1080/20002297.2017.1385372	29081917	J Oral Microbiol. 2017 Oct 17;9(1):1385372. doi: 10.1080/20002297.2017.1385372. eCollection 2017.
2017	Characterization of Bacterial and Fungal Community Dynamics by High-Throughput Sequencing (HTS) Metabarcoding during Flax Dew-Retting	Djemiel C, Grec S, Hawkins S.	Front Microbiol	Djemiel C	10.3389/fmicb.2017.02052	29104570	Front Microbiol. 2017 Oct 20;8:2052. doi: 10.3389/fmicb.2017.02052. eCollection 2017.
2017	DNA metabarcoding reveals diverse diet of the three-spined stickleback in a coastal ecosystem	Jakubavičiūtė E, Bergström U, Eklöf JS, Haenel Q, Bourlat SJ.	PLoS One	Jakubavičiūtė E	10.1371/journal.pone.0186929	29059215	PLoS One. 2017 Oct 23;12(10):e0186929. doi: 10.1371/journal.pone.0186929. eCollection 2017.
2017	Algorithm for post-clustering curation of DNA amplicon data yields reliable biodiversity estimates	Frøslev TG, Kjøller R, Bruun HH, Ejrnæs R, Brunbjerg AK, Pietroni C, Hansen AJ.	Nat Commun	Frøslev TG	10.1038/s41467-017-01312-x	29084957	Nat Commun. 2017 Oct 30;8(1):1188. doi: 10.1038/s41467-017-01312-x.
2017	Bacterial natural product biosynthetic domain composition in soil correlates with changes in latitude on a continent-wide scale	Lemetre C, Maniko J, Charlop-Powers Z, Sparrow B, Lowe AJ, Brady SF.	Proc Natl Acad Sci U S A	Lemetre C	10.1073/pnas.1710262114	29078342	Proc Natl Acad Sci U S A. 2017 Oct 31;114(44):11615-11620. doi: 10.1073/pnas.1710262114. Epub 2017 Oct 18.
2017	Taxonomy-free molecular diatom index for high-throughput eDNA biomonitoring	Apothéloz-Perret-Gentil L, Cordonier A, Straub F, Iseli J, Esling P, Pawlowski J.	Mol Ecol Resour	Apothéloz-Perret-Gentil L	10.1111/1755-0998.12668	28296259	Mol Ecol Resour. 2017 Nov;17(6):1231-1242. doi: 10.1111/1755-0998.12668. Epub 2017 Apr 13.
2017	Methodological considerations for detection of terrestrial small-body salamander eDNA and implications for biodiversity conservation	Walker DM, Leys JE, Dunham KE, Oliver JC, Schiller EE, Stephenson KS, Kimrey JT, Wooten J, Rogers MW.	Mol Ecol Resour	Walker DM	10.1111/1755-0998.12667	28296353	Mol Ecol Resour. 2017 Nov;17(6):1223-1230. doi: 10.1111/1755-0998.12667. Epub 2017 Apr 11.
2017	Rapid degradation of longer DNA fragments enables the improved estimation of distribution and biomass using environmental DNA	Jo T, Murakami H, Masuda R, Sakata MK, Yamamoto S, Minamoto T.	Mol Ecol Resour	Jo T	10.1111/1755-0998.12685	28449215	Mol Ecol Resour. 2017 Nov;17(6):e25-e33. doi: 10.1111/1755-0998.12685. Epub 2017 May 29.
2017	Environmental Metabarcoding Reveals Contrasting Belowground and Aboveground Fungal Communities from Poplar at a Hg Phytomanagement Site	Durand A, Maillard F, Foulon J, Gweon HS, Valot B, Chalot M.	Microb Ecol	Durand A	10.1007/s00248-017-0984-0	28451743	Microb Ecol. 2017 Nov;74(4):795-809. doi: 10.1007/s00248-017-0984-0. Epub 2017 Apr 27.
2017	Comparative analysis of DNA extraction methods to study the body surface microbiota of insects: A case study with ant cuticular bacteria	Birer C, Tysklind N, Zinger L, Duplais C.	Mol Ecol Resour	Birer C	10.1111/1755-0998.12688	28477337	Mol Ecol Resour. 2017 Nov;17(6):e34-e45. doi: 10.1111/1755-0998.12688. Epub 2017 Jun 21.
2017	A comparison of sedimentary DNA and pollen from lake sediments in recording vegetation composition at the Siberian treeline	Niemeyer B, Epp LS, Stoof-Leichsenring KR, Pestryakova LA, Herzschuh U.	Mol Ecol Resour	Niemeyer B	10.1111/1755-0998.12689	28488798	Mol Ecol Resour. 2017 Nov;17(6):e46-e62. doi: 10.1111/1755-0998.12689. Epub 2017 Jul 6.
2017	PipeCraft: Flexible open-source toolkit for bioinformatics analysis of custom high-throughput amplicon sequencing data	Anslan S, Bahram M, Hiiesalu I, Tedersoo L.	Mol Ecol Resour	Anslan S	10.1111/1755-0998.12692	28544559	Mol Ecol Resour. 2017 Nov;17(6):e234-e240. doi: 10.1111/1755-0998.12692. Epub 2017 Jun 21.
2017	Environmental DNA enables detection of terrestrial mammals from forest pond water	Ushio M, Fukuda H, Inoue T, Makoto K, Kishida O, Sato K, Murata K, Nikaido M, Sado T, Sato Y, Takeshita M, Iwasaki W, Yamanaka H, Kondoh M, Miya M.	Mol Ecol Resour	Ushio M	10.1111/1755-0998.12690	28603873	Mol Ecol Resour. 2017 Nov;17(6):e63-e75. doi: 10.1111/1755-0998.12690. Epub 2017 Jun 11.
2017	Analysis of large 16S rRNA Illumina data sets: Impact of singleton read filtering on microbial community description	Auer L, Mariadassou M, O'Donohue M, Klopp C, Hernandez-Raquet G.	Mol Ecol Resour	Auer L	10.1111/1755-0998.12700	28695665	Mol Ecol Resour. 2017 Nov;17(6):e122-e132. doi: 10.1111/1755-0998.12700. Epub 2017 Aug 3.
2017	Carrion fly-derived DNA metabarcoding is an effective tool for mammal surveys: Evidence from a known tropical mammal community	Rodgers TW, Xu CCY, Giacalone J, Kapheim KM, Saltonstall K, Vargas M, Yu DW, Somervuo P, McMillan WO, Jansen PA.	Mol Ecol Resour	Rodgers TW	10.1111/1755-0998.12701	28758342	Mol Ecol Resour. 2017 Nov;17(6):e133-e145. doi: 10.1111/1755-0998.12701. Epub 2017 Aug 19.
2017	A from-benchtop-to-desktop workflow for validating HTS data and for taxonomic identification in diet metabarcoding studies	Corse E, Meglécz E, Archambaud G, Ardisson M, Martin JF, Tougard C, Chappaz R, Dubut V.	Mol Ecol Resour	Corse E	10.1111/1755-0998.12703	28776936	Mol Ecol Resour. 2017 Nov;17(6):e146-e159. doi: 10.1111/1755-0998.12703. Epub 2017 Sep 20.
2017	Vertical gradients in species richness and community composition across the twilight zone in the North Pacific Subtropical Gyre	Sommer SA, Van Woudenberg L, Lenz PH, Cepeda G, Goetze E.	Mol Ecol	Sommer SA	10.1111/mec.14286	28792641	Mol Ecol. 2017 Nov;26(21):6136-6156. doi: 10.1111/mec.14286. Epub 2017 Sep 22.
2017	The use of nemabiome metabarcoding to explore gastro-intestinal nematode species diversity and anthelmintic treatment effectiveness in beef calves	Avramenko RW, Redman EM, Lewis R, Bichuette MA, Palmeira BM, Yazwinski TA, Gilleard JS.	Int J Parasitol	Avramenko RW	10.1016/j.ijpara.2017.06.006	28797791	Int J Parasitol. 2017 Nov;47(13):893-902. doi: 10.1016/j.ijpara.2017.06.006. Epub 2017 Aug 7.
2017	Differences in Temperature and Water Chemistry Shape Distinct Diversity Patterns in Thermophilic Microbial Communities	Chiriac CM, Szekeres E, Rudi K, Baricz A, Hegedus A, Dragoş N, Coman C.	Appl Environ Microbiol	Chiriac CM	10.1128/AEM.01363-17	28821552	Appl Environ Microbiol. 2017 Oct 17;83(21):e01363-17. doi: 10.1128/AEM.01363-17. Print 2017 Nov 1.
2017	Environmental DNA metabarcoding: Transforming how we survey animal and plant communities	Deiner K, Bik HM, Mächler E, Seymour M, Lacoursière-Roussel A, Altermatt F, Creer S, Bista I, Lodge DM, de Vere N, Pfrender ME, Bernatchez L.	Mol Ecol	Deiner K	10.1111/mec.14350	28921802	Mol Ecol. 2017 Nov;26(21):5872-5895. doi: 10.1111/mec.14350. Epub 2017 Oct 26.
2017	The Protistan Microbiome of Grassland Soil: Diversity in the Mesoscale	Venter PC, Nitsche F, Domonell A, Heger P, Arndt H.	Protist	Venter PC	10.1016/j.protis.2017.03.005	28961455	Protist. 2017 Nov;168(5):546-564. doi: 10.1016/j.protis.2017.03.005. Epub 2017 Apr 10.
2017	Sensitive electrochemical detection of DNA damage based on in situ double strand growth via hybridization chain reaction	Liu M, Xu J, Yang F, Gu Y, Chen H, Wang Y, Li F.	Anal Bioanal Chem	Liu M	10.1007/s00216-017-0641-y	28963605	Anal Bioanal Chem. 2017 Nov;409(29):6821-6829. doi: 10.1007/s00216-017-0641-y. Epub 2017 Sep 29.
2017	Effects of microbial DNA on human DNA profiles generated using the PowerPlex(®) 16 HS system	Dembinski GM, Picard CJ.	J Forensic Leg Med	Dembinski GM	10.1016/j.jflm.2017.09.010	28963943	J Forensic Leg Med. 2017 Nov;52:208-214. doi: 10.1016/j.jflm.2017.09.010. Epub 2017 Sep 18.
2017	Proper fin-clip sample collection for molecular analyses in the age of eDNA	Rodgers T.	J Fish Biol	Rodgers T	10.1111/jfb.13485	28990657	J Fish Biol. 2017 Nov;91(5):1265-1267. doi: 10.1111/jfb.13485. Epub 2017 Oct 9.
2017	Usefulness and limitations of sample pooling for environmental DNA metabarcoding of freshwater fish communities	Sato H, Sogo Y, Doi H, Yamanaka H.	Sci Rep	Sato H	10.1038/s41598-017-14978-6	29093520	Sci Rep. 2017 Nov 1;7(1):14860. doi: 10.1038/s41598-017-14978-6.
2017	International Barcode of Life: Focus on big biodiversity in South Africa	Adamowicz SJ, Hollingsworth PM, Ratnasingham S, van der Bank M.	Genome	Adamowicz SJ	10.1139/gen-2017-0210	29130757	Genome. 2017 Nov;60(11):875-879. doi: 10.1139/gen-2017-0210.
2017	Wanted dead or alive? Using metabarcoding of environmental DNA and RNA to distinguish living assemblages for biosecurity applications	Pochon X, Zaiko A, Fletcher LM, Laroche O, Wood SA.	PLoS One	Pochon X	10.1371/journal.pone.0187636	29095959	PLoS One. 2017 Nov 2;12(11):e0187636. doi: 10.1371/journal.pone.0187636. eCollection 2017.
2017	Integrated field, laboratory, and theoretical study of PKD spread in a Swiss prealpine river	Carraro L, Bertuzzo E, Mari L, Fontes I, Hartikainen H, Strepparava N, Schmidt-Posthaus H, Wahli T, Jokela J, Gatto M, Rinaldo A.	Proc Natl Acad Sci U S A	Carraro L	10.1073/pnas.1713691114	29078391	Proc Natl Acad Sci U S A. 2017 Nov 7;114(45):11992-11997. doi: 10.1073/pnas.1713691114. Epub 2017 Oct 23.
2017	Metabarcoding analysis of the stomach contents of the Antarctic Toothfish (Dissostichus mawsoni) collected in the Antarctic Ocean	Yoon TH, Kang HE, Lee SR, Lee JB, Baeck GW, Park H, Kim HW.	PeerJ	Yoon TH	10.7717/peerj.3977	29134141	PeerJ. 2017 Nov 7;5:e3977. doi: 10.7717/peerj.3977. eCollection 2017.
2017	Fungal Community Structure and As-Resistant Fungi in a Decommissioned Gold Mine Site	Crognale S, D'Annibale A, Pesciaroli L, Stazi SR, Petruccioli M.	Front Microbiol	Crognale S	10.3389/fmicb.2017.02202	29170658	Front Microbiol. 2017 Nov 9;8:2202. doi: 10.3389/fmicb.2017.02202. eCollection 2017.
2017	Identifying a breeding habitat of a critically endangered fish, Acheilognathus typus, in a natural river in Japan	Sakata MK, Maki N, Sugiyama H, Minamoto T.	Naturwissenschaften	Sakata MK	10.1007/s00114-017-1521-1	29138930	Naturwissenschaften. 2017 Nov 14;104(11-12):100. doi: 10.1007/s00114-017-1521-1.
2017	Metagenomics: novel enzymes from non-culturable microbes	Berini F, Casciello C, Marcone GL, Marinelli F.	FEMS Microbiol Lett	Berini F	10.1093/femsle/fnx211	29029060	FEMS Microbiol Lett. 2017 Nov 15;364(21). doi: 10.1093/femsle/fnx211.
2017	eDNA for detection of five highly invasive molluscs. A case study in urban rivers from the Iberian Peninsula	Clusa L, Miralles L, Basanta A, Escot C, García-Vázquez E.	PLoS One	Clusa L	10.1371/journal.pone.0188126	29141037	PLoS One. 2017 Nov 15;12(11):e0188126. doi: 10.1371/journal.pone.0188126. eCollection 2017.
2017	DNA metabarcoding for high-throughput monitoring of estuarine macrobenthic communities	Lobo J, Shokralla S, Costa MH, Hajibabaei M, Costa FO.	Sci Rep	Lobo J	10.1038/s41598-017-15823-6	29142319	Sci Rep. 2017 Nov 15;7(1):15618. doi: 10.1038/s41598-017-15823-6.
2017	Characterization of the upper and lower respiratory tract microbiota in Piedmontese calves	Nicola I, Cerutti F, Grego E, Bertone I, Gianella P, D'Angelo A, Peletto S, Bellino C.	Microbiome	Nicola I	10.1186/s40168-017-0372-5	29157308	Microbiome. 2017 Nov 21;5(1):152. doi: 10.1186/s40168-017-0372-5.
2017	Composition and immuno-stimulatory properties of extracellular DNA from mouse gut flora	Qi C, Li Y, Yu RQ, Zhou SL, Wang XG, Le GW, Jin QZ, Xiao H, Sun J.	World J Gastroenterol	Qi C	10.3748/wjg.v23.i44.7830	29209124	World J Gastroenterol. 2017 Nov 28;23(44):7830-7839. doi: 10.3748/wjg.v23.i44.7830.
2017	Nucleotide Sequence Variations in Autolysis Genes of ST59 Methicillin-Resistant Staphylococcus aureus Isolates	Lin LC, Shu JC, Chang SC, Ge MC, Liu TP, Chen CW, Lu JJ.	Microb Drug Resist	Lin LC	10.1089/mdr.2016.0098	28358616	Microb Drug Resist. 2017 Dec;23(8):940-948. doi: 10.1089/mdr.2016.0098. Epub 2017 Mar 30.
2017	Plastics in the North Atlantic garbage patch: A boat-microbe for hitchhikers and plastic degraders	Debroas D, Mone A, Ter Halle A.	Sci Total Environ	Debroas D	10.1016/j.scitotenv.2017.05.059	28514840	Sci Total Environ. 2017 Dec 1;599-600:1222-1232. doi: 10.1016/j.scitotenv.2017.05.059. Epub 2017 May 13.
2017	Analysis of phytoplankton assemblage structure in the Mediterranean Sea based on high-throughput sequencing of partial 18S rRNA sequences	Penna A, Casabianca S, Guerra AF, Vernesi C, Scardi M.	Mar Genomics	Penna A	10.1016/j.margen.2017.06.001	28625778	Mar Genomics. 2017 Dec;36:49-55. doi: 10.1016/j.margen.2017.06.001. Epub 2017 Jun 16.
2017	Meta-barcoding in combination with palynological inference is a potent diagnostic marker for honey floral composition	Laha RC, De Mandal S, Ralte L, Ralte L, Kumar NS, Gurusubramanian G, Satishkumar R, Mugasimangalam R, Kuravadi NA.	AMB Express	Laha RC	10.1186/s13568-017-0429-7	28651381	AMB Express. 2017 Dec;7(1):132. doi: 10.1186/s13568-017-0429-7. Epub 2017 Jun 24.
2017	Surrogate hosts: Hunting dogs and recolonizing grey wolves share their endoparasites	Lesniak I, Franz M, Heckmann I, Greenwood AD, Hofer H, Krone O.	Int J Parasitol Parasites Wildl	Lesniak I	10.1016/j.ijppaw.2017.09.001	28951833	Int J Parasitol Parasites Wildl. 2017 Sep 7;6(3):278-286. doi: 10.1016/j.ijppaw.2017.09.001. eCollection 2017 Dec.
2017	Community structure of denitrifying and total bacteria during nitrogen accumulation in an ammonia-loaded biofilter	Yasuda T, Waki M, Fukumoto Y, Hanajima D, Kuroda K, Suzuki K, Matsumoto T, Uenishi H.	J Appl Microbiol	Yasuda T	10.1111/jam.13603	28980366	J Appl Microbiol. 2017 Dec;123(6):1498-1511. doi: 10.1111/jam.13603. Epub 2017 Nov 5.
2017	Below-ground organic matter accumulation along a boreal forest fertility gradient relates to guild interaction within fungal communities	Kyaschenko J, Clemmensen KE, Karltun E, Lindahl BD.	Ecol Lett	Kyaschenko J	10.1111/ele.12862	29057614	Ecol Lett. 2017 Dec;20(12):1546-1555. doi: 10.1111/ele.12862. Epub 2017 Oct 22.
2017	Living quarters of a living fossil-Uncovering the current distribution pattern of the rediscovered Hula painted frog (Latonia nigriventer) using environmental DNA	Renan S, Gafny S, Perl RGB, Roll U, Malka Y, Vences M, Geffen E.	Mol Ecol	Renan S	10.1111/mec.14420	29117632	Mol Ecol. 2017 Dec;26(24):6801-6812. doi: 10.1111/mec.14420. Epub 2017 Dec 2.
2017	Multigene phylogeny of Endogonales, an early diverging lineage of fungi associated with plants	Desirò A, Rimington WR, Jacob A, Pol NV, Smith ME, Trappe JM, Bidartondo MI, Bonito G.	IMA Fungus	Desirò A	10.5598/imafungus.2017.08.02.03	29242774	IMA Fungus. 2017 Dec;8(2):245-257. doi: 10.5598/imafungus.2017.08.02.03. Epub 2017 Oct 3.
2017	Design- and model-based recommendations for detecting and quantifying an amphibian pathogen in environmental samples	Mosher BA, Huyvaert KP, Chestnut T, Kerby JL, Madison JD, Bailey LL.	Ecol Evol	Mosher BA	10.1002/ece3.3616	29299272	Ecol Evol. 2017 Nov 12;7(24):10952-10962. doi: 10.1002/ece3.3616. eCollection 2017 Dec.
2017	Environmental DNA reveals tropical shark diversity in contrasting levels of anthropogenic impact	Bakker J, Wangensteen OS, Chapman DD, Boussarie G, Buddo D, Guttridge TL, Hertler H, Mouillot D, Vigliola L, Mariani S.	Sci Rep	Bakker J	10.1038/s41598-017-17150-2	29203793	Sci Rep. 2017 Dec 4;7(1):16886. doi: 10.1038/s41598-017-17150-2.
2017	DNA metabarcoding data unveils invisible pollination networks	Pornon A, Andalo C, Burrus M, Escaravage N.	Sci Rep	Pornon A	10.1038/s41598-017-16785-5	29203872	Sci Rep. 2017 Dec 4;7(1):16828. doi: 10.1038/s41598-017-16785-5.
2017	Metabarcoding Analyses Enable Differentiation of Both Interspecific Assemblages and Intraspecific Divergence in Habitats With Differing Management Practices	Pedro PM, Piper R, Bazilli Neto P, Cullen L Jr, Dropa M, Lorencao R, Matté MH, Rech TC, Rufato MO Jr, Silva M, Turati DT.	Environ Entomol	Pedro PM	10.1093/ee/nvx166	29069398	Environ Entomol. 2017 Dec 8;46(6):1381-1389. doi: 10.1093/ee/nvx166.
2017	A systematic approach to evaluate the influence of environmental conditions on eDNA detection success in aquatic ecosystems	Stoeckle BC, Beggel S, Cerwenka AF, Motivans E, Kuehn R, Geist J.	PLoS One	Stoeckle BC	10.1371/journal.pone.0189119	29220394	PLoS One. 2017 Dec 8;12(12):e0189119. doi: 10.1371/journal.pone.0189119. eCollection 2017.
2017	Exploring the Cultivable Ectocarpus Microbiome	KleinJan H, Jeanthon C, Boyen C, Dittami SM.	Front Microbiol	KleinJan H	10.3389/fmicb.2017.02456	29312170	Front Microbiol. 2017 Dec 11;8:2456. doi: 10.3389/fmicb.2017.02456. eCollection 2017.
2017	Performance of DNA metabarcoding, standard barcoding, and morphological approach in the identification of host-parasitoid interactions	Šigut M, Kostovčík M, Šigutová H, Hulcr J, Drozd P, Hrček J.	PLoS One	Šigut M	10.1371/journal.pone.0187803	29236697	PLoS One. 2017 Dec 13;12(12):e0187803. doi: 10.1371/journal.pone.0187803. eCollection 2017.
2017	Making sense of the noise: The effect of hydrology on silver carp eDNA detection in the Chicago area waterway system	Song JW, Small MJ, Casman EA.	Sci Total Environ	Song JW	10.1016/j.scitotenv.2017.06.255	28675881	Sci Total Environ. 2017 Dec 15;605-606:713-720. doi: 10.1016/j.scitotenv.2017.06.255. Epub 2017 Jul 1.
2017	Murein Hydrolase LytF of Streptococcus sanguinis and the Ecological Consequences of Competence Development	Cullin N, Redanz S, Lampi KJ, Merritt J, Kreth J.	Appl Environ Microbiol	Cullin N	10.1128/AEM.01709-17	28986373	Appl Environ Microbiol. 2017 Dec 1;83(24):e01709-17. doi: 10.1128/AEM.01709-17. Print 2017 Dec 15.
2017	Estimating and mitigating amplification bias in qualitative and quantitative arthropod metabarcoding	Krehenwinkel H, Wolf M, Lim JY, Rominger AJ, Simison WB, Gillespie RG.	Sci Rep	Krehenwinkel H	10.1038/s41598-017-17333-x	29247210	Sci Rep. 2017 Dec 15;7(1):17668. doi: 10.1038/s41598-017-17333-x.
2017	Environmental DNA (eDNA) Shedding and Decay Rates to Model Freshwater Mussel eDNA Transport in a River	Sansom BJ, Sassoubre LM.	Environ Sci Technol	Sansom BJ	10.1021/acs.est.7b05199	29131600	Environ Sci Technol. 2017 Dec 19;51(24):14244-14253. doi: 10.1021/acs.est.7b05199. Epub 2017 Nov 29.
[truncated: 2,410 more rows]

## Sheet: eDNA on plants
Publication Year	Title	Authors	Journal/Book		First Author	DOI	PMID	Citation
[truncated: 494 more rows]

## Sheet: Refined results
eDNA target	Environment	Plant taxon Invoved	Country		Refarance
[truncated: 21 more rows]
